# Supplementary material for: Three-dimensional printing of photonic colloidal glasses into objects with isotropic structural color
Source: Nat Commun. 2022 Jul 29;13:4397. doi: 10.1038/s41467-022-32060-2 (PMC9338281; doi:10.1038/s41467-022-32060-2)
Supplement: Supplementary file 3 — Source Data [file 41467_2022_32060_MOESM3_ESM.xlsx]

## Sheet: S Fig 7b 1000C
Supplementary Figure 7b _1000C	188.029	87.5
	188.493	18.75
	188.958	0
	189.422	1643.75
	189.887	-116.912
	190.351	27.8986
	190.815	-13.961
	191.28	-31.8702
	191.744	-43.5127
	192.208	30.3309
	192.672	657.5
	193.136	106.111
	193.6	153.916
	194.064	197.115
	194.528	-841.667
	194.992	233.065
	195.456	30.6818
	195.92	-30.102
	196.384	-139.545
	196.848	-47.2222
	197.311	82.4074
	197.775	141.786
	198.239	82.3684
	198.702	-36.4035
	199.166	-65.8898
	199.629	-423.485
	200.093	-217.105
	200.556	398.958
	201.02	1875
	201.483	-21
	201.946	238.158
	202.41	112.209
	202.873	28.2895
	203.336	467.857
	203.799	-21
	204.263	215
	204.726	2758.33
	205.189	-225.595
	205.652	-178.646
	206.115	-54.0761
	206.578	-65.9375
	207.04	-279.839
	207.503	-798.077
	207.966	-307.955
	208.429	144.231
	208.892	149.107
	209.354	1721.87
	209.817	-182.328
	210.279	-77.3529
	210.742	52.5362
	211.205	182.292
	211.667	152.574
	212.129	278.646
	212.592	-915.909
	213.054	173.246
	213.517	79.9569
	213.979	103.472
	214.441	220.614
	214.903	319.118
	215.365	186.513
	215.827	283.482
	216.29	301.119
	216.752	1356.25
	217.214	-1868.75
	217.675	83.7302
	218.137	129.96
	218.599	144.524
	219.061	-536.905
	219.523	-13.0952
	219.985	-28.6232
	220.446	-235.417
	220.908	64.4886
	221.37	347.973
	221.831	5215
	222.293	-682.5
	222.754	-728.125
	223.216	258.882
	223.677	222.098
	224.138	219.848
	224.6	292.763
	225.061	300.676
	225.522	184.774
	225.983	162.391
	226.445	135.37
	226.906	105.114
	227.367	92.9803
	227.828	113.932
	228.289	126.707
	228.75	166.297
	229.211	140.271
	229.671	125.254
	230.132	112.252
	230.593	95.1183
	231.054	102.919
	231.514	134.157
	231.975	118.874
	232.436	112.833
	232.896	136.241
	233.357	157.22
	233.817	163.745
	234.278	130.29
	234.738	118.988
	235.199	123.75
	235.659	109.12
	236.119	100.413
	236.579	110.056
	237.04	110.781
	237.5	137.704
	237.96	102.525
	238.42	100.368
	238.88	79.854
	239.34	101.854
	239.8	90.6136
	240.26	92.2584
	240.72	89.2726
	241.18	115.619
	241.639	129.478
	242.099	125.668
	242.559	129.796
	243.018	141.229
	243.478	141.504
	243.938	133.878
	244.397	113.633
	244.857	123.244
	245.316	121.792
	245.775	122.121
	246.235	107.584
	246.694	109.056
	247.153	128.532
	247.613	166.985
	248.072	159.148
	248.531	148.18
	248.99	126.567
	249.449	107.562
	249.908	89.1919
	250.367	84.387
	250.826	81.5931
	251.285	90.21
	251.744	92.0789
	252.203	100.372
	252.661	118.185
	253.12	120.172
	253.579	113.407
	254.037	99.8377
	254.496	99.6225
	254.955	103.207
	255.413	108.431
	255.872	95.3261
	256.33	99.063
	256.788	94.6949
	257.247	104.4
	257.705	103.705
	258.163	98.7534
	258.622	106.847
	259.08	110.601
	259.538	107.903
	259.996	91.539
	260.454	93.8019
	260.912	93.9198
	261.37	83.1501
	261.828	72.0817
	262.286	74.1095
	262.744	99.9623
	263.201	102.159
	263.659	94.7884
	264.117	91.5414
	264.575	92.9677
	265.032	91.2441
	265.49	81.1626
	265.947	85
	266.405	93.9708
	266.862	107.711
	267.32	110.031
	267.777	84.1887
	268.234	101.187
	268.692	113.473
	269.149	97.3265
	269.606	98.7599
	270.063	101.714
	270.52	119.482
	270.977	109.668
	271.434	94.3053
	271.891	87.2877
	272.348	88.3393
	272.805	99.9678
	273.262	114.479
	273.719	105.551
	274.176	112.276
	274.632	121.341
	275.089	127.087
	275.546	112.177
	276.002	88.6876
	276.459	91.9565
	276.915	7.19895
	277.372	4.82143
	277.828	38.0045
	278.285	98.4295
	278.741	99.3891
	279.197	105.469
	279.653	100.669
	280.11	104.056
	280.566	90.15
	281.022	92.75
	281.478	85.42
	281.934	97.4626
	282.39	111.642
	282.846	102.886
	283.302	97.2338
	283.758	82.3363
	284.214	97.6437
	284.669	99.0406
	285.125	108.879
	285.581	118.611
	286.036	135.321
	286.492	117.792
	286.948	106.973
	287.403	88.3032
	287.858	82.764
	288.314	84.638
	288.769	88.9643
	289.225	97.328
	289.68	96.4286
	290.135	93.2377
	290.59	80.1049
	291.046	72.305
	291.501	87.3864
	291.956	96.6255
	292.411	102.99
	292.866	86.9403
	293.321	74.7452
	293.776	86.9868
	294.23	92.8214
	294.685	101.357
	295.14	99.6672
	295.595	105.404
	296.049	109.119
	296.504	106.866
	296.959	101.275
	297.413	93.7075
	297.868	90.4803
	298.322	69.2959
	298.777	80.78
	299.231	74.579
	299.685	101.967
	300.14	103.675
	300.594	117.984
	301.048	133.02
	301.502	134.191
	301.956	131.796
	302.41	101.002
	302.865	93.6244
	303.318	83.2192
	303.772	96.2569
	304.226	86.1765
	304.68	78.8647
	305.134	73.4926
	305.588	75.9041
	306.041	85.315
	306.495	85.2546
	306.949	85.4372
	307.402	74.0654
	307.856	75.6974
	308.309	76.3981
	308.763	89.1407
	309.216	84.0848
	309.67	97.5036
	310.123	95.1172
	310.576	101.538
	311.029	73.8498
	311.483	71.7675
	311.936	72.2185
	312.389	95.267
	312.842	86.4097
	313.295	90.5897
	313.748	79.6751
	314.201	87.6204
	314.654	78.3573
	315.107	87.9127
	315.559	81.186
	316.012	84.2045
	316.465	72.3448
	316.917	87.0645
	317.37	93.2074
	317.823	72.3627
	318.275	68.9919
	318.728	63.5728
	319.18	102.82
	319.633	82.5296
	320.085	77.6101
	320.537	70.067
	320.989	83.8663
	321.442	69.8293
	321.894	80.8824
	322.346	98.0124
	322.798	108.541
	323.25	101.845
	323.702	97.3448
	324.154	89.2544
	324.606	91.8907
	325.058	82.4219
	325.51	76.6743
	325.961	76.5562
	326.413	79.2847
	326.865	103.402
	327.316	106.144
	327.768	98.7937
	328.22	89.8545
	328.671	89.3847
	329.122	88.8587
	329.574	95.5882
	330.025	84.3952
	330.477	80.1364
	330.928	62.8827
	331.379	79.3657
	331.83	86.649
	332.281	99.4318
	332.732	103.461
	333.184	124.322
	333.635	110.222
	334.086	82.1911
	334.536	68.75
	334.987	68.1557
	335.438	83.1386
	335.889	88.3856
	336.34	91.8794
	336.79	79.3524
	337.241	73.9551
	337.692	76.906
	338.142	83.4428
	338.593	86.2179
	339.043	67.7711
	339.494	80.6185
	339.944	98.8616
	340.394	113.616
	340.845	110.183
	341.295	106.844
	341.745	110.891
	342.195	98.2934
	342.645	73.915
	343.095	57.3207
	343.545	63.287
	343.995	69.6535
	344.445	69.8571
	344.895	70.3654
	345.345	72.081
	345.795	72.2414
	346.244	71.7376
	346.694	62.1658
	347.144	63.9838
	347.593	62.817
	348.043	72.9716
	348.492	77.2773
	348.942	99.0841
	349.391	91.8737
	349.841	95.7407
	350.29	74.8616
	350.739	80.9189
	351.189	66.3226
	351.638	71.5677
	352.087	83.3162
	352.536	98.5324
	352.985	103.307
	353.434	78.6435
	353.883	72.4596
	354.332	80.87
	354.781	101.024
	355.23	108.708
	355.679	83.1408
	356.127	58.9757
	356.576	48.5442
	357.025	35.1879
	357.473	48.6111
	357.922	66.5212
	358.37	89.7202
	358.819	94.2018
	359.267	72.6584
	359.716	82.0766
	360.164	91.7368
	360.612	100.893
	361.06	75.8909
	361.509	73.6765
	361.957	72.2469
	362.405	73.0392
	362.853	64.8092
	363.301	68.2547
	363.749	76.4677
	364.197	72.7153
	364.645	74.2704
	365.093	88.2321
	365.54	104.42
	365.988	123.604
	366.436	87.711
	366.883	95.7046
	367.331	90.2778
	367.779	81.8023
	368.226	63.0826
	368.674	62.3233
	369.121	70.2691
	369.568	75
	370.016	70.1956
	370.463	68.7731
	370.91	79.8004
	371.357	84.1095
	371.804	84.2593
	372.252	71.3716
	372.699	70.4108
	373.146	67.5576
	373.592	67.96
	374.039	72.3202
	374.486	83.529
	374.933	89.6589
	375.38	82.1984
	375.827	76.4535
	376.273	80.3954
	376.72	88.8666
	377.166	90.6772
	377.613	81.7411
	378.059	74.3475
	378.506	69.5722
	378.952	69.6154
	379.399	63.0244
	379.845	72.2181
	380.291	73.6935
	380.737	82.0941
	381.184	73.3271
	381.63	79.7289
	382.076	70.734
	382.522	67.6881
	382.968	52.8751
	383.414	86.2329
	383.86	95.7722
	384.305	103.376
	384.751	81.8004
	385.197	52.0034
	385.643	39.0641
	386.088	37.9818
	386.534	58.7134
	386.979	66.7915
	387.425	59.5994
	387.87	52.3939
	388.316	55.422
	388.761	53.8678
	389.207	74.5214
	389.652	80.0877
	390.097	81.087
	390.542	71.891
	390.987	65.2952
	391.432	66.2456
	391.877	60.4018
	392.322	63.721
	392.767	66.2374
	393.212	68.7824
	393.657	74.728
	394.102	77.5641
	394.547	72.1914
	394.991	70.8044
	395.436	67.3586
	395.881	74.3764
	396.325	73.9362
	396.77	67.5563
	397.214	61.0711
	397.659	48.8603
	398.103	57.3241
	398.548	62.4885
	398.992	66.8029
	399.436	72.5913
	399.88	70.4214
	400.324	67.0387
	400.768	57.9127
	401.213	54.7701
	401.657	66.1192
	402.101	68.3176
	402.544	67.2386
	402.988	60.2788
	403.432	50.5518
	403.876	47.3077
	404.32	28.7443
	404.763	36.4723
	405.207	45.1896
	405.651	65.0424
	406.094	66.3384
	406.538	60.4482
	406.981	55.3337
	407.424	55.1676
	407.868	58.6642
	408.311	56.6684
	408.754	52.5428
	409.197	51.1128
	409.641	58.028
	410.084	61.103
	410.527	62.0244
	410.97	70.0047
	411.413	66.5441
	411.856	63.8214
	412.299	53.0223
	412.741	57.1626
	413.184	53.8279
	413.627	55.6194
	414.07	61.1685
	414.512	62.7913
	414.955	52.592
	415.397	51.6137
	415.84	59.1912
	416.282	59.4455
	416.725	48.0787
	417.167	44.6182
	417.609	56.532
	418.052	67.7916
	418.494	73.2413
	418.936	70.2428
	419.378	64.1578
	419.82	59.349
	420.262	59.7742
	420.704	66.3413
	421.146	63.1792
	421.588	60.9152
	422.03	60.6659
	422.472	59.585
	422.913	60.2452
	423.355	63.6831
	423.797	69.1236
	424.238	67.7588
	424.68	67.595
	425.121	65.1366
	425.563	66.3841
	426.004	61.077
	426.445	61.4979
	426.887	54.5474
	427.328	61.4526
	427.769	58.5884
	428.21	59.6705
	428.651	55.029
	429.092	58.2056
	429.533	61.0397
	429.974	53.0793
	430.415	55.1056
	430.856	57.1168
	431.297	59.6252
	431.738	52.2665
	432.178	53.1109
	432.619	59.3134
	433.06	63.987
	433.5	63.6883
	433.941	57.9212
	434.381	57.7458
	434.822	59.2097
	435.262	61.7809
	435.702	60.4001
	436.143	58.4492
	436.583	63.8806
	437.023	69.3933
	437.463	73.9215
	437.903	72.2922
	438.343	69.8271
	438.783	62.315
	439.223	61.4233
	439.663	58.1215
	440.103	61.3014
	440.543	61.7449
	440.983	65.5804
	441.422	67.6819
	441.862	63.8991
	442.302	62.8444
	442.741	61.386
	443.181	62.8773
	443.62	63.7453
	444.06	61.4384
	444.499	61.2184
	444.938	63.6921
	445.378	66.5841
	445.817	66.5888
	446.256	63.3468
	446.695	59.4582
	447.134	59.2061
	447.573	61.2617
	448.012	63.7397
	448.451	62.1747
	448.89	59.6179
	449.329	58.4415
	449.768	60.0291
	450.206	59.51
	450.645	59.2789
	451.084	57.4564
	451.522	57.3821
	451.961	57.7783
	452.399	5.84507
	452.838	6.41472
	453.276	4.32545
	453.714	55.2177
	454.153	56.0083
	454.591	56.1445
	455.029	58.397
	455.467	58.6541
	455.905	60.5941
	456.343	60.3811
	456.781	63.1767
	457.219	61.8508
	457.657	59.6601
	458.095	58.2482
	458.533	59.1546
	458.971	62.4933
	459.408	61.546
	459.846	61.9133
	460.284	60.3349
	460.721	61.5484
	461.159	61.6508
	461.596	62.9115
	462.034	61.1414
	462.471	59.7052
	462.908	57.8817
	463.345	58.3656
	463.783	58.9353
	464.22	57.7857
	464.657	57.6454
	465.094	58.342
	465.531	60.9554
	465.968	62.5792
	466.405	62.8307
	466.842	66.05
	467.279	66.1289
	467.715	65.5216
	468.152	61.15
	468.589	59.0955
	469.025	59.6639
	469.462	62.0344
	469.898	60.5343
	470.335	61.5115
	470.771	58.9002
	471.208	61.7524
	471.644	60.3573
	472.08	59.1246
	472.517	58.0242
	472.953	57.1409
	473.389	58.2945
	473.825	60.0931
	474.261	61.0313
	474.697	61.5835
	475.133	61.2021
	475.569	62.1665
	476.005	63.0053
	476.44	62.6976
	476.876	61.7111
	477.312	60.9405
	477.747	61.2765
	478.183	60.864
	478.619	61.4487
	479.054	59.764
	479.489	59.2881
	479.925	57.9237
	480.36	57.4038
	480.795	56.8798
	481.231	57.2428
	481.666	58.6924
	482.101	59.1509
	482.536	60.0667
	482.971	59.797
	483.406	59.5164
	483.841	58.925
	484.276	58.847
	484.711	59.0294
	485.145	58.11
	485.58	57.5912
	486.015	57.3407
	486.45	57.6902
	486.884	58.6819
	487.319	57.9909
	487.753	58.0585
	488.188	56.4716
	488.622	60.1341
	489.056	62.3846
	489.491	64.5581
	489.925	61.4479
	490.359	59.0128
	490.793	56.4967
	491.227	56.8863
	491.661	57.7267
	492.095	60.3285
	492.529	60.4998
	492.963	60.6809
	493.397	61.2472
	493.831	60.8961
	494.264	58.7698
	494.698	57.2888
	495.132	57.6435
	495.565	59.9216
	495.999	59.5878
	496.432	57.8721
	496.866	56.9504
	497.299	57.6034
	497.732	59.7663
	498.166	58.2393
	498.599	55.8583
	499.032	56.5413
	499.465	58.0746
	499.898	59.1769
	500.331	56.8875
	500.764	55.5901
	501.197	54.6896
	501.63	57.3204
	502.063	58.4805
	502.496	58.6554
	502.928	56.3793
	503.361	54.9913
	503.794	55.9196
	504.226	55.5111
	504.659	55.2747
	505.091	55.5799
	505.524	55.8
	505.956	57.6367
	506.388	57.1122
	506.821	57.1907
	507.253	57.8649
	507.685	57.1122
	508.117	58.0727
	508.549	54.6372
	508.981	55.2322
	509.413	53.6685
	509.845	54.6768
	510.277	54.3676
	510.709	54.4529
	511.14	54.7893
	511.572	55.2733
	512.004	57.0581
	512.435	58.6423
	512.867	57.526
	513.298	56.1878
	513.73	55.3872
	514.161	55.3044
	514.593	55.7358
	515.024	56.0905
	515.455	57.4942
	515.886	57.3226
	516.318	56.443
	516.749	54.8173
	517.18	55.8449
	517.611	55.8501
	518.042	57.1436
	518.473	56.2643
	518.903	57.3026
	519.334	56.0458
	519.765	56.9923
	520.196	55.9917
	520.626	55.2156
	521.057	55.9958
	521.487	54.5153
	521.918	56.1403
	522.348	53.4347
	522.779	54.488
	523.209	53.7782
	523.639	54.7607
	524.069	54.5097
	524.5	53.2812
	524.93	52.503
	525.36	52.4645
	525.79	53.7546
	526.22	53.6158
	526.65	52.92
	527.08	52.2214
	527.509	52.9634
	527.939	55.4864
	528.369	55.6864
	528.799	54.7432
	529.228	52.6295
	529.658	52.8115
	530.087	53.6516
	530.517	55.5524
	530.946	56.3121
	531.375	53.8511
	531.805	51.0439
	532.234	49.6212
	532.663	50.6404
	533.092	49.9206
	533.521	49.9181
	533.95	52.8259
	534.379	53.7647
	534.808	54.2734
	535.237	51.2686
	535.666	52.8689
	536.095	52.8287
	536.524	51.5564
	536.952	50.1026
	537.381	50.3855
	537.81	52.4628
	538.238	50.5207
	538.667	49.4019
	539.095	50.0399
	539.523	51.5283
	539.952	51.4404
	540.38	52.4797
	540.808	54.1927
	541.236	55.6767
	541.664	54.9512
	542.092	54.6082
	542.52	54.4822
	542.948	53.4451
	543.376	55.6185
	543.804	57.5107
	544.232	58.5346
	544.66	56.0666
	545.087	54.7635
	545.515	56.6207
	545.943	57.3598
	546.37	56.5545
	546.798	54.9112
	547.225	52.618
	547.652	53.1274
	548.08	52.8986
	548.507	51.9449
	548.934	51.0068
	549.361	49.7008
	549.789	52.3387
	550.216	51.7004
	550.643	50.6489
	551.07	48.7613
	551.497	48.7097
	551.923	50.6063
	552.35	50.6681
	552.777	53.0971
	553.204	52.6695
	553.63	51.4096
	554.057	48.2417
	554.483	49.0705
	554.91	53.4136
	555.336	54.1137
	555.763	52.0471
	556.189	50.6298
	556.615	51.3941
	557.042	51.8709
	557.468	50.3625
	557.894	49.3608
	558.32	48.6756
	558.746	49.943
	559.172	49.919
	559.598	51.5972
	560.024	50.3011
	560.45	50.3817
	560.875	51.5127
	561.301	51.2356
	561.727	53.0124
	562.152	49.9813
	562.578	48.0347
	563.003	44.6017
	563.429	45.5486
	563.854	47.5429
	564.28	47.4011
	564.705	46.6043
	565.13	47.2465
	565.555	49.6546
	565.98	49.23
	566.406	47.8558
	566.831	46.5394
	567.255	47.444
	567.68	48.6878
	568.105	49.0766
	568.53	48.7742
	568.955	47.4908
	569.38	47.7529
	569.804	46.7449
	570.229	49.5319
	570.653	46.9528
	571.078	46.4414
	571.502	44.0088
	571.927	45.3227
	572.351	48.0878
	572.775	48.7429
	573.2	49.9388
	573.624	50.0947
	574.048	48.5378
	574.472	46.4707
	574.896	44.4438
	575.32	47.2511
	575.744	48.7804
	576.168	49.1568
	576.591	46.7123
	577.015	45.3608
	577.439	46.9682
	577.863	47.3104
	578.286	48.5373
	578.71	46.7267
	579.133	46.7889
	579.557	47.2299
	579.98	47.8273
	580.403	47.1871
	580.827	46.6975
	581.25	47.2124
	581.673	47.7351
	582.096	48.3085
	582.519	47.3078
	582.942	47.5685
	583.365	47.9608
	583.788	47.9593
	584.211	47.8903
	584.634	45.3154
	585.056	43.7133
	585.479	43.5547
	585.902	44.9988
	586.324	47.0234
	586.747	48.4325
	587.169	46.7081
	587.592	46.7821
	588.014	45.7966
	588.436	48.4152
	588.859	46.9215
	589.281	44.566
	589.703	44.7486
	590.125	46.3043
	590.547	47.3613
	590.969	47.1944
	591.391	45.8037
	591.813	44.5377
	592.235	43.7168
	592.657	43.4305
	593.078	45.8762
	593.5	45.9679
	593.922	47.5481
	594.343	46.1244
	594.765	46.0146
	595.186	44.5418
	595.608	45.6445
	596.029	45.2395
	596.45	44.8415
	596.871	45.0011
	597.293	43.545
	597.714	42.2191
	598.135	41.0795
	598.556	41.7293
	598.977	44.1087
	599.398	44.481
	599.819	44.4971
	600.239	43.2969
	600.66	42.0167
	601.081	44.3891
	601.501	45.7424
	601.922	47.5765
	602.343	45.3337
	602.763	44.4008
	603.184	44.052
	603.604	45.3564
	604.024	45.4604
	604.445	44.4108
	604.865	43.0484
	605.285	42.0275
	605.705	43.3465
	606.125	44.4884
	606.545	44.2102
	606.965	43.77
	607.385	43.9119
	607.805	45.5449
	608.224	45.179
	608.644	44.9854
	609.064	43.4895
	609.484	43.75
	609.903	41.6313
	610.323	42.3815
	610.742	43.7773
	611.161	46.5489
	611.581	49.1704
	612	47.0632
	612.419	46.7924
	612.839	44.9277
	613.258	45.1496
	613.677	43.7305
	614.096	41.2762
	614.515	40.7735
	614.934	41.8131
	615.352	43.7551
	615.771	43.3203
	616.19	41.2136
	616.609	41.1628
	617.027	41.8845
	617.446	43.2437
	617.864	42.6189
	618.283	42.982
	618.701	42.878
	619.12	41.9867
	619.538	42.7733
	619.956	42.4859
	620.375	43.0444
	620.793	42.0323
	621.211	40.9027
	621.629	40.8539
	622.047	39.9644
	622.465	40.7505
	622.883	38.9939
	623.3	38.9577
	623.718	37.1466
	624.136	39.4349
	624.554	40.1162
	624.971	42.232
	625.389	42.6838
	625.806	42.0122
	626.224	42.8579
	626.641	41.3843
	627.058	42.1242
	627.476	40.7686
	627.893	42.9677
	628.31	43.8112
	628.727	43.8892
	629.144	42.0224
	629.561	40.6639
	629.978	40.8888
	630.395	42.1784
	630.812	44.0231
	631.229	44.2806
	631.645	46.8338
	632.062	44.9129
	632.479	43.1243
	632.895	38.6199
	633.312	40.2071
	633.728	41.3283
	634.144	41.5972
	634.561	39.7113
	634.977	39.4418
	635.393	39.4112
	635.809	39.0813
	636.226	38.0638
	636.642	39.8213
	637.058	40.1364
	637.474	40.877
	637.89	39.335
	638.305	40.5303
	638.721	40.0211
	639.137	40.1183
	639.553	39.4983
	639.968	40.7376
	640.384	40.288
	640.799	37.5757
	641.215	36.5453
	641.63	38.026
	642.045	40.1331
	642.461	40.302
	642.876	37.7761
	643.291	38.2356
	643.706	37.5324
	644.121	38.1616
	644.536	37.2156
	644.951	39.5031
	645.366	38.6975
	645.781	39.8644
	646.196	37.9894
	646.611	39.6887
	647.025	38.605
	647.44	39.6811
	647.854	39.4338
	648.269	38.9089
	648.683	37.3969
	649.098	37.8673
	649.512	38.4211
	649.926	38.4757
	650.341	38.9462
	650.755	39.474
	651.169	40.1597
	651.583	39.5007
	651.997	39.6856
	652.411	38.3906
	652.825	38.4824
	653.239	38.0002
	653.652	39.2176
	654.066	39.8032
	654.48	39.7066
	654.893	40.0359
	655.307	36.8782
	655.721	38.4845
	656.134	38.5211
	656.547	37.2401
	656.961	36.1673
	657.374	35.9226
	657.787	38.7854
	658.2	36.1511
	658.614	35.2857
	659.027	35.2512
	659.44	35.6528
	659.853	36.2247
	660.265	35.5161
	660.678	36.6848
	661.091	36.8214
	661.504	37.4229
	661.916	38.2129
	662.329	36.6145
	662.742	37.4098
	663.154	36.7434
	663.567	38.2429
	663.979	36.584
	664.391	36.6035
	664.804	38.2174
	665.216	39.9011
	665.628	41.1659
	666.04	38.2718
	666.452	37.521
	666.864	34.2986
	667.276	36.2899
	667.688	34.7437
	668.1	35.3361
	668.511	36.1719
	668.923	36.2945
	669.335	36.6567
	669.746	35.1836
	670.158	36.9557
	670.569	38.353
	670.981	35.196
	671.392	36.2521
	671.804	35.5636
	672.215	37.9164
	672.626	35.9489
	673.037	36.0968
	673.448	36.0726
	673.859	35.9121
	674.27	36.4842
	674.681	36.2242
	675.092	36.9562
	675.503	35.1455
	675.914	35.9929
	676.324	36.5656
	676.735	37.5449
	677.146	37.8871
	677.556	38.0656
	677.966	40.1312
	678.377	37.2782
	678.787	37.3652
	679.198	37.3116
	679.608	39.6545
	680.018	38.5321
	680.428	36.5271
	680.838	35.197
	681.248	37.4644
	681.658	22.0853
	682.068	23.0927
	682.478	18.5697
	682.888	33.1002
	683.297	33.8741
	683.707	35.0453
	684.117	37.9558
	684.526	35.8773
	684.936	38.6839
	685.345	37.1803
	685.755	35.3411
	686.164	33.7409
	686.573	35.4277
	686.982	38.5372
	687.392	37.5863
	687.801	36.4182
	688.21	35.211
	688.619	36.1171
	689.028	36.2599
	689.436	35.8807
	689.845	38.0355
	690.254	38.3564
	690.663	38.6127
	691.071	37.8777
	691.48	34.607
	691.889	33.8227
	692.297	32.2386
	692.705	33.2504
	693.114	32.7254
	693.522	32.1635
	693.93	32.3921
	694.339	35.0404
	694.747	34.9832
	695.155	35.2462
	695.563	33.9847
	695.971	34.099
	696.379	35.3222
	696.786	33.1577
	697.194	34.0729
	697.602	31.7058
	698.01	34.7769
	698.417	32.6575
	698.825	34.4088
	699.232	34.5787
	699.64	35.4996
	700.047	36.3669
	700.454	35.9241
	700.862	36.2562
	701.269	35.8328
	701.676	36.4911
	702.083	36.1717
	702.49	36.8037
	702.897	35.9361
	703.304	34.9529
	703.711	32.6862
	704.118	35.6234
	704.525	34.9354
	704.931	36.0305
	705.338	32.8083
	705.744	35.4052
	706.151	34.2203
	706.557	32.9758
	706.964	31.8082
	707.37	33.0026
	707.776	34.4251
	708.183	35.7931
	708.589	35.3873
	708.995	35.6575
	709.401	36.2906
	709.807	37.9013
	710.213	37.4927
	710.619	37.0123
	711.025	33.4558
	711.43	34.2919
	711.836	33.8693
	712.242	35.7825
	712.647	33.4603
	713.053	33.672
	713.458	36.1845
	713.864	37.1897
	714.269	34.3842
	714.675	31.6683
	715.08	30.7479
	715.485	32.0633
	715.89	32.8931
	716.295	34.748
	716.7	36.3187
	717.105	34.8854
	717.51	33.38
	717.915	31.2606
	718.32	32.6981
	718.724	33.7479
	719.129	33.0114
	719.534	32.5178
	719.938	32.9454
	720.343	35.1161
	720.747	34.2694
	721.152	32.8691
	721.556	32.4147
	721.96	34.783
	722.364	36.858
	722.768	37.5041
	723.173	36.709
	723.577	35.4273
	723.981	33.7845
	724.384	33.5965
	724.788	31.5136
	725.192	30.7526
	725.596	30.0463
	725.999	31.2872
	726.403	32.7007
	726.807	34.151
	727.21	34.486
	727.614	33.4532
	728.017	32.5134
	728.42	30.8012
	728.824	29.5805
	729.227	30.1785
	729.63	34.5113
	730.033	36.5093
	730.436	38.0931
	730.839	35.3529
	731.242	34.054
	731.645	31.3207
	732.048	30.6106
	732.45	31.8268
	732.853	31.1545
	733.256	30.774
	733.658	27.2919
	734.061	28.1978
	734.463	29.1567
	734.866	33.874
	735.268	34.7029
	735.67	36.7704
	736.072	37.4911
	736.474	34.5691
	736.877	32.4573
	737.279	32.1888
	737.681	35.4985
	738.082	34.9817
	738.484	35.9248
	738.886	36.9783
	739.288	36.0502
	739.69	32.4572
	740.091	30.8016
	740.493	35.5994
	740.894	37.8015
	741.296	36.2091
	741.697	30.0094
	742.098	29.1399
	742.5	29.7551
	742.901	32.864
	743.302	32.0872
	743.703	34.4426
	744.104	33.2394
	744.505	35.4891
	744.906	32.554
	745.307	33.0018
	745.708	31.4237
	746.108	33.6803
	746.509	33.9882
	746.91	35.1698
	747.31	33.2832
	747.711	33.1667
	748.111	32.8542
	748.512	29.4805
	748.912	31.9547
	749.312	32.1455
	749.712	37.4194
	750.113	36.8103
	750.513	36.2981
	750.913	35.4412
	751.313	33.138
	751.713	34.6848
	752.112	32.9488
	752.512	33.2746
	752.912	31.3517
	753.312	29.7084
	753.711	27.8878
	754.111	28.6395
	754.51	32.1013
	754.91	9.99091
	755.309	7.447
	755.708	7.06617
	756.108	31.6813
	756.507	30.8199
	756.906	28.9517
	757.305	28.4505
	757.704	34.0328
	758.103	33.2021
	758.502	33.2056
	758.901	27.4618
	759.299	29.7063
	759.698	32.3011
	760.097	35.4023
	760.495	32.6981
	760.894	28.5345
	761.292	29.1904
	761.691	32.8389
	762.089	34.9773
	762.487	33.7146
	762.886	30.116
	763.284	29.4579
	763.682	30.6574
	764.08	32.2085
	764.478	29.5446
	764.876	27.8342
	765.274	27.6093
	765.672	28.3149
	766.069	29.455
	766.467	32.1373
	766.865	33.6605
	767.262	33.5534
	767.66	32.9125
	768.057	30.9519
	768.455	33.1524
	768.852	33.3762
	769.249	37.7312
	769.647	34.7582
	770.044	33.5541
	770.441	31.9402
	770.838	31.5794
	771.235	31.4348
	771.632	25.6692
	772.029	24.8038
	772.425	27.9808
	772.822	32.0965
	773.219	31.2189
	773.615	31.8284
	774.012	33.428
	774.409	36.4793
	774.805	31.0918
	775.201	27.9721
	775.598	28.251
	775.994	30.7447
	776.39	30.3122
	776.786	29.6093
	777.182	28.1757
	777.578	29.5475
	777.974	25.0111
	778.37	27.7814
	778.766	28.182
	779.162	31.0505
	779.558	28.1026
	779.953	27.8773
	780.349	28.6849
	780.744	31.2358
	781.14	31.4494
	781.535	34.1222
	781.931	32.407
	782.326	34.8577
	782.721	31.1259
	783.116	31.2011
	783.511	27.7017
	783.906	29.8786
	784.301	34.9303
	784.696	35.3836
	785.091	34.5365
	785.486	32.6548
	785.881	31.3618
	786.275	32.1181
	786.67	28.3666
	787.065	31.9719
	787.459	34.6936
	787.854	35.1077
	788.248	32.6868
	788.642	29.5444
	789.036	32.9091
	789.431	32.7964
	789.825	30.5212
	790.219	27.8662
	790.613	29.8411
	791.007	27.5441
	791.401	28.1583
	791.795	23.0188
	792.188	31.9444
	792.582	28.848
	792.976	35.026
	793.369	27.3297
	793.763	28.7352
	794.156	26.3024
	794.55	29.2831
	794.943	28.8527
	795.336	29.8744
	795.73	34.5985
	796.123	37.3323
	796.516	35.0144
	796.909	30.5995
	797.302	28.1575
	797.695	28.3194
	798.088	27.8862
	798.48	27.1877
	798.873	35.5417
	799.266	36.7397
	799.659	41.7601
	800.051	32.5997
	800.444	33.0125
	800.836	34.657
	801.228	31.1686
	801.621	27.8584
	802.013	22.3628
	802.405	27.433
	802.797	29.979
	803.189	27.4283
	803.581	27.2998
	803.973	22.2585
	804.365	21.6706
	804.757	25.1599
	805.149	27.098
	805.54	28.0087
	805.932	31.1865
	806.324	31.9741
	806.715	33.8545
	807.107	26.9566
	807.498	26.854
	807.889	25.7114
	808.281	23.4595
	808.672	23.0323
	809.063	26.5417
	809.454	33.3027
	809.845	34.5733
	810.236	29.5785
	810.627	24.6457
	811.018	24.5954
	811.408	28.763
	811.799	26.323
	812.19	25.991
	812.58	27.4888
	812.971	29.6645
	813.361	23.9548
	813.752	22.7733
	814.142	24.6232
	814.532	33.1459
	814.923	30.3963
	815.313	26.7769
	815.703	27.0438
	816.093	28.7677
	816.483	30.9447
	816.873	30.6746
	817.263	28.6452
	817.652	28.2055
	818.042	26.6144
	818.432	23.066
	818.821	21.8273
	819.211	19.2508
	819.6	21.8436
	819.99	26.6803
	820.379	29.2844
	820.768	30.5027
	821.158	27.9713
	821.547	27.5678
	821.936	27.9301
	822.325	24.8979
	822.714	30.3718
	823.103	29.7769
	823.492	40.0213
	823.881	33.6343
	824.269	28.8118
	824.658	24.4262
	825.047	20.0093
	825.435	21.1845
	825.824	18.5098
	826.212	24.6242
	826.6	28.4517
	826.989	26.0289
	827.377	27.2686
	827.765	24.1479
	828.153	29.5236
	828.541	26.3288
	828.929	22.6698
	829.317	20.0949
	829.705	18.6388
	830.093	25.2164
	830.481	24.869
	830.868	25.8777
	831.256	27.3726
	831.643	30.7681
	832.031	36.7258
	832.418	35.3037
	832.806	30.4803
	833.193	26.4401
	833.58	27.7946
	833.967	28.7271
	834.355	27.518
	834.742	24.1095
	835.129	24.408
	835.515	28.7884
	835.902	32.3397
	836.289	38.4317
	836.676	36.0175
	837.063	34.1476
	837.449	30.2757
	837.836	27.8904
	838.222	31.0489
	838.609	32.0889
	838.995	38.3703
	839.381	38.1207
	839.768	34.4941
	840.154	35.232
	840.54	30.03
	840.926	34.3055
	841.312	26.1347
	841.698	29.4026
	842.084	32.2478
	842.469	32.4605
	842.855	30.3246
	843.241	21.1553
	843.626	19.4508
	844.012	22.6868
	844.397	26.0675
	844.783	26.6267
	845.168	26.094
	845.554	23.3457
	845.939	25.7393
	846.324	25.1582
	846.709	27.2495
	847.094	27.4114
	847.479	23.3092
	847.864	22.6855
	848.249	20.7883
	848.634	24.9815
	849.018	11.6059
	849.403	12.3331
	849.788	13.3525
	850.172	23.9334
	850.557	24.5034
	850.941	23.8243
	851.325	33.3649
	851.71	27.66
	852.094	30.3918
	852.478	25.0187
	852.862	33.8667
	853.246	29.7088
	853.63	27.509
	854.014	25.2281
	854.398	29.1911
	854.782	27.6379
	855.165	28.2205
	855.549	25.9651
	855.933	30.5633
	856.316	32.2909
	856.7	30.6086
	857.083	26.0813
	857.466	26.6263
	857.85	28.2858
	858.233	34.8028
	858.616	38.6069
	858.999	41.9888
	859.382	40.4788
	859.765	37.3553
	860.148	31.0714
	860.531	31.6079
	860.914	28.5641
	861.296	31.0777
	861.679	29.7124
	862.062	31.1705
	862.444	36.4111
	862.827	31.4338
	863.209	24.3671
	863.591	22.8335
	863.974	33.7383
	864.356	40.9035
	864.738	37.0922
	865.12	30.7737
	865.502	29.4441
	865.884	26.8145
	866.266	30.1557
	866.648	27.2353
	867.029	24.7342
	867.411	23.7764
	867.793	26.9845
	868.174	31.5801
	868.556	21.928
	868.937	21.722
	869.318	27.78
	869.7	31.8735
	870.081	31.3003
	870.462	30.4288
	870.843	26.4344
	871.224	24.5153
	871.605	18.1342
	871.986	25.4404
	872.367	31.8165
	872.748	31.5602
	873.129	27.9108
	873.509	25.3873
	873.89	24.731
	874.27	28.6528
	874.651	24.9228
	875.031	24.2219
	875.412	23.6008
	875.792	22.6363
	876.172	29.0508
	876.552	31.8596
	876.932	33.4938
	877.312	30.9285
	877.692	26.3357
	878.072	26.5859
	878.452	22.5064
	878.832	20.8172
	879.212	17.797
	879.591	22.1162
	879.971	24.1886
	880.35	29.9287
	880.73	28.125
	881.109	27.0308
	881.489	29.0856
	881.868	30.8032
	882.247	29.8627
	882.626	29.2898
	883.005	24.42
	883.384	26.9472
	883.763	20.4028
	884.142	30.1648
	884.521	29.5136
	884.899	29.8037
	885.278	24.6721
	885.657	25
	886.035	32.0086
	886.414	30.8824
	886.792	30.5404
	887.171	23.0638
	887.549	27.1638
	887.927	25.606
	888.305	27.4758
	888.683	24.0404
	889.061	21.3354
	889.439	21.5371
	889.817	23.3877
	890.195	27.4527
	890.573	29.6376
	890.951	26.9783
	891.328	26.5778
	891.706	28.1993
	892.083	28.7866
	892.461	27.6428
	892.838	26.0383
	893.215	24.799
	893.593	23.8487
	893.97	24.8603
	894.347	23.8188
	894.724	23.9916
	895.101	16.2577
	895.478	17.7007
	895.855	18.1064
	896.232	25.7328
	896.608	26.4563
	896.985	27.0048
	897.362	23.9941
	897.738	21.1074
	898.115	21.1892
	898.491	27.0922
	898.867	28.5613
	899.244	29.3735
	899.62	26.3265
	899.996	25.4377
	900.372	26.1992
	900.748	24.9204
	901.124	26.2337
	901.5	24.2832
	901.876	24.0488
	902.252	21.3784
	902.627	21.4865
	903.003	19.7864
	903.379	20.4632
	903.754	20.2592
	904.129	21.2049
	904.505	24.0867
	904.88	26.2923
	905.255	28.7593
	905.631	27.469
	906.006	23.9817
	906.381	22.8031
	906.756	21.7086
	907.131	22.8872
	907.505	20.2954
	907.88	19.9907
	908.255	18.3586
	908.63	17.3525
	909.004	20.4537
	909.379	25.0606
	909.753	26.7388
	910.128	26.0365
	910.502	25.8553
	910.876	23.873
	911.25	21.7186
	911.624	20.9489
	911.999	23.9127
	912.373	24.1112
	912.746	22.4331
	913.12	21.4708
	913.494	23.7434
	913.868	26.0109
	914.242	25.5174
	914.615	23.2216
	914.989	22.4547
	915.362	24.3086
	915.736	24.6001
	916.109	21.464
	916.482	21.0351
	916.855	20.2883
	917.229	23.7128
	917.602	22.7834
	917.975	26.9669
	918.348	23.1387
	918.72	23.0585
	919.093	20.4881
	919.466	21.78
	919.839	21.7051
	920.211	23.632
	920.584	24.7875
	920.956	24.3979
	921.329	22.1559
	921.701	25.2172
	922.073	25.0512
	922.446	24.3311
	922.818	22.2446
	923.19	22.7612
	923.562	23.9121
	923.934	21.2938
	924.306	19.5611
	924.678	19.6362
	925.049	19.2804
	925.421	20.8523
	925.793	21.1931
	926.164	22.2566
	926.536	22.4831
	926.907	23.2764
	927.279	21.3108
	927.65	20.6577
	928.021	20.4047
	928.392	22.1227
	928.763	23.7746
	929.134	22.5375
	929.505	22.2945
	929.876	23.0959
	930.247	21.7664
	930.618	20.8579
	930.989	20.2345
	931.359	22.2619
	931.73	23.5753
	932.1	21.5262
	932.471	20.0114
	932.841	17.7783
	933.212	20.572
	933.582	21.8452
	933.952	22.3866
	934.322	21.3413
	934.692	18.7162
	935.062	22.9446
	935.432	23.5541
	935.802	25.7146
	936.172	22.3066
	936.541	23.7602
	936.911	24.8436
	937.281	30.1688
	937.65	27.8795
	938.019	26.1662
	938.389	22.0696
	938.758	22.9146
	939.127	23.7493
	939.497	24.3197
	939.866	22.7918
	940.235	25.5083
	940.604	26.8222
	940.973	24.2767
	941.341	18.895
	941.71	15.8555
	942.079	22.9425
	942.448	26.2199
	942.816	34.2526
	943.185	28.9052
	943.553	30.2901
	943.922	19.6223
	944.29	25.1587
	944.658	29.0789
	945.026	30.7062
	945.394	24.7711
	945.762	19.1412
	946.13	20.2465
	946.498	25.2749
	946.866	27.935
	947.234	26.8576
	947.602	22.5355
	947.969	16.5458
	948.337	14.6041
	948.704	15.4952
	949.072	18.7132
	949.439	25.0879
	949.807	24.5265
	950.174	22.2288
	950.541	19.4128
	950.908	27.2683
	951.275	29.4219
	951.642	29.9255
	952.009	19.8005
	952.376	18.8098
	952.743	12.9079
	953.109	14.4093
	953.476	16.8146
	953.843	19.2905
	954.209	19.1306
	954.575	21.6415
	954.942	22.2514
	955.308	15.2167
	955.674	8.33333
	956.041	11.3194
	956.407	19.369
	956.773	23.8166
	957.139	25.0979
	957.505	24.3783
	957.87	20.0212
	958.236	21.975
	958.602	24.6681
	958.967	27.1669
	959.333	24.4082
	959.699	21.7809
	960.064	19.9972
	960.429	18.5451
	960.795	15.5252
	961.16	15.81
	961.525	20.009
	961.89	22.4203
	962.255	24.4684
	962.62	19.1404
	962.985	23.2435
	963.35	21.7496
	963.715	20.2285
	964.079	14.1088
	964.444	12.8472
	964.808	16.6021
	965.173	18.2167
	965.537	19.1915
	965.902	15.7812
	966.266	16.8663
	966.63	15.3432
	966.994	19.8907
	967.358	22.7141
	967.722	21.7399
	968.086	20.2159
	968.45	19.5975
	968.814	22.3089
	969.178	24.0534
	969.541	23.3414
	969.905	25.1125
	970.269	24.4281
	970.632	25.8419
	970.995	21.0106
	971.359	23.596
	971.722	22.9313
	972.085	24.9134
	972.448	18.3101
	972.811	14.8254
	973.174	13.8619
	973.537	21.6438
	973.9	23.014
	974.263	26.8634
	974.626	25.6031
	974.988	28.1771
	975.351	28.9024
	975.713	29.5171
	976.076	22.9887
	976.438	22.1103
	976.801	21.1683
	977.163	27.8209
	977.525	21.1662
	977.887	18.6491
	978.249	14.6319
	978.611	17.9309
	978.973	18.6357
	979.335	20.4178
	979.697	17.6296
	980.058	11.3423
	980.42	4.57154
	980.782	9.16281
	981.143	21.0499
	981.504	26.3797
	981.866	26.0142
	982.227	18.959
	982.588	20.9255
	982.949	19.7112
	983.311	22.3527
	983.672	20.1301
	984.033	23.616
	984.393	29.7932
	984.754	27.4876
	985.115	24.2551
	985.476	10.6458
	985.836	10.8568
	986.197	17.5904
	986.557	24.7835
	986.918	33.1355
	987.278	31.0338
	987.638	28.6195
	987.998	18.9227
	988.359	21.9302
	988.719	22.966
	989.079	31.7848
	989.439	28.5746
	989.798	25.9937
	990.158	25.2536
	990.518	30.6646
	990.878	95.2082
	991.237	98.5594
	991.597	86.5933
	991.956	19.9438
	992.315	11.1778
	992.675	9.14299
	993.034	15.7015
	993.393	21.3491
	993.752	28.964
	994.111	23.3638
	994.47	23.2224
	994.829	16.9627
	995.188	14.1226
	995.547	15.8312
	995.905	15.4805
	996.264	15.2122
	996.623	10.5334
	996.981	15.9115
	997.339	21.0207
	997.698	20.5041
	998.056	25.5904
	998.414	25.7404
	998.772	30.7237
	999.13	27.5456
	999.488	33.8018
	999.846	26.6751
	1000.2	21.8976
	1000.56	14.4231
	1000.92	22.1853
	1001.28	22.5148
	1001.63	17.4133
	1001.99	11.5663
	1002.35	17.4101
	1002.71	25
	1003.06	31.3636
	1003.42	18.0011
	1003.78	17.2664
	1004.14	8.28786
	1004.49	25.7803
	1004.85	26.5257
	1005.21	31.3163
	1005.56	24.0667
	1005.92	29.5833
	1006.28	21.7175
	1006.63	8.6261
	1006.99	12.3333
	1007.35	0.10274
	1007.7	20.9347
	1008.06	4.6
	1008.42	29.1393
	1008.77	17.4924
	1009.13	20.1286
	1009.48	12.0794
	1009.84	21.6924
	1010.2	22.3752
	1010.55	22.782
	1010.91	26.1862
	1011.26	21.7355
	1011.62	22.8581
	1011.97	15.232
	1012.33	39.8757
	1012.69	51.5734
	1013.04	58.9985
	1013.4	49.5572
	1013.75	38.5843
	1014.11	24.8984
	1014.46	17.5684
	1014.82	21.5638
	1015.17	44.7304
	1015.53	48.6673
	1015.88	37.8455
	1016.24	12.5
	1016.59	11.2442
[truncated: 48 more rows]

## Sheet: S Fig 7b 200C
Supplementary Figure 7b _200C	188.029	362.5
	188.493	293.75
	188.958	0
	189.422	1043.75
	189.887	-272.794
	190.351	-102.536
	190.815	-71.1039
	191.28	-66.9847
	191.744	-47.3101
	192.208	-61.5809
	192.672	1497.5
	193.136	343.889
	193.6	244.277
	194.064	-295.192
	194.528	5958.33
	194.992	-431.452
	195.456	507.955
	195.92	143.367
	196.384	120.455
	196.848	106.746
	197.311	-110.185
	197.775	61.7857
	198.239	-54.4737
	198.702	-111.842
	199.166	-69.2797
	199.629	115.909
	200.093	7.45614
	200.556	-55.2083
	201.02	1915
	201.483	16.3333
	201.946	-288.158
	202.41	-197.093
	202.873	383.553
	203.336	2367.86
	203.799	167
	204.263	655
	204.726	-1108.33
	205.189	-116.071
	205.652	-34.8958
	206.115	-55.163
	206.578	-92.1875
	207.04	-557.258
	207.503	-1559.62
	207.966	-1026.14
	208.429	1382.69
	208.892	556.25
	209.354	1059.37
	209.817	-101.293
	210.279	-69.1176
	210.742	-106.884
	211.205	715.625
	211.667	209.926
	212.129	136.979
	212.592	402.273
	213.054	90.7895
	213.517	75.6466
	213.979	136.806
	214.441	313.596
	214.903	372.059
	215.365	139.145
	215.827	76.3393
	216.29	172.761
	216.752	1472.92
	217.214	-1743.75
	217.675	123.413
	218.137	76.7857
	218.599	142.619
	219.061	-122.619
	219.523	-13.0952
	219.985	-88.0435
	220.446	889.583
	220.908	117.898
	221.37	369.595
	221.831	3935
	222.293	-659.167
	222.754	-673.958
	223.216	197.039
	223.677	102.455
	224.138	84.0909
	224.6	169.079
	225.061	213.288
	225.522	135.15
	225.983	73.6957
	226.445	42.7778
	226.906	51.3258
	227.367	95.936
	227.828	104.557
	228.289	121.829
	228.75	104.272
	229.211	133.374
	229.671	148.096
	230.132	132.054
	230.593	125.888
	231.054	111.548
	231.514	185.901
	231.975	134.289
	232.436	105.989
	232.896	103.867
	233.357	101.185
	233.817	100.646
	234.278	94.1126
	234.738	114.883
	235.199	136.103
	235.659	119.834
	236.119	104.186
	236.579	90.0562
	237.04	100.365
	237.5	119.755
	237.96	117.97
	238.42	93.0147
	238.88	99.4416
	239.34	111.388
	239.8	122.848
	240.26	99.359
	240.72	107.873
	241.18	115.206
	241.639	125.738
	242.099	103.464
	242.559	106.528
	243.018	113.086
	243.478	124.838
	243.938	89.7085
	244.397	80.3542
	244.857	75.3099
	245.316	92.8241
	245.775	90.4568
	246.235	78.6205
	246.694	86.958
	247.153	101.217
	247.613	137.659
	248.072	112.099
	248.531	101.092
	248.99	98.4327
	249.449	92.9213
	249.908	99.9671
	250.367	83.2375
	250.826	79.4451
	251.285	76.1351
	251.744	85.9541
	252.203	93.0743
	252.661	90.0226
	253.12	79.0045
	253.579	76.1761
	254.037	69.5779
	254.496	82.8978
	254.955	90.6175
	255.413	99.9674
	255.872	89.3841
	256.33	83.7706
	256.788	81.7961
	257.247	91.2321
	257.705	97.1629
	258.163	94.9798
	258.622	96.7834
	259.08	89.3301
	259.538	83.9616
	259.996	76.8519
	260.454	87.0403
	260.912	82.8086
	261.37	67.8849
	261.828	62.7432
	262.286	68.4367
	262.744	86.5587
	263.201	79.7096
	263.659	78.0172
	264.117	81.1654
	264.575	84.354
	265.032	79.4517
	265.49	73.2846
	265.947	77.3741
	266.405	99.1935
	266.862	98.2746
	267.32	175.463
	267.777	172.599
	268.234	157.053
	268.692	87.2439
	269.149	105.769
	269.606	105.308
	270.063	94.5079
	270.52	99.5605
	270.977	97.9131
	271.434	97.0517
	271.891	83.4371
	272.348	84.3825
	272.805	85.4059
	273.262	95.1117
	273.719	91.6516
	274.176	89.8111
	274.632	86.4447
	275.089	96.9165
	275.546	89.1136
	276.002	80.6361
	276.459	80.4783
	276.915	256.414
	277.372	401.964
	277.828	237.108
	278.285	86.0357
	278.741	79.4643
	279.197	95.8534
	279.653	90.2068
	280.11	75.7264
	280.566	64.95
	281.022	74.55
	281.478	73.9499
	281.934	77.8286
	282.39	82.3284
	282.846	91.3405
	283.302	99.5303
	283.758	102.878
	284.214	111.667
	284.669	109.876
	285.125	120.585
	285.581	111.944
	286.036	117.885
	286.492	81.4073
	286.948	87.9252
	287.403	81.2751
	287.858	76.7598
	288.314	69.1498
	288.769	70.6786
	289.225	75.0732
	289.68	77.2273
	290.135	81.4344
	290.59	75.2098
	291.046	70.6028
	291.501	66.1742
	291.956	75.2903
	292.411	71.4337
	292.866	70.5224
	293.321	67.6115
	293.776	79.1722
	294.23	87.6786
	294.685	90.5039
	295.14	104.697
	295.595	99.9651
	296.049	97.5068
	296.504	78.838
	296.959	72.3856
	297.413	65.1361
	297.868	62.934
	298.322	59.798
	298.777	65.9652
	299.231	74.9676
	299.685	86.5165
	300.14	85.9047
	300.594	78.3973
	301.048	82.4468
	301.502	88.828
	301.956	85.3883
	302.41	68.2491
	302.865	65.4946
	303.318	68.3029
	303.772	90.5268
	304.226	105.168
	304.68	99.9597
	305.134	85.8456
	305.588	66.6274
	306.041	72.7165
	306.495	78.3239
	306.949	83.0395
	307.402	74.733
	307.856	71.9317
	308.309	64.281
	308.763	68.9783
	309.216	66.319
	309.67	71.0203
	310.123	75.8984
	310.576	68.7303
	311.029	64.9188
	311.483	62.6891
	311.936	70.2078
	312.389	84.7492
	312.842	78.6215
	313.295	78.7964
	313.748	78.4073
	314.201	82.6108
	314.654	96.5827
	315.107	90.0354
	315.559	79.3089
	316.012	66.4773
	316.465	62.2141
	316.917	73.824
	317.37	74.0756
	317.823	50.8309
	318.275	40.4435
	318.728	45.8489
	319.18	79.6845
	319.633	74.9154
	320.085	71.9005
	320.537	66.8103
	320.989	81.1531
	321.442	67.6205
	321.894	80.8824
	322.346	73.6307
	322.798	75.78
	323.25	65.2669
	323.702	74.3056
	324.154	79.2544
	324.606	92.0699
	325.058	84.158
	325.51	72.2603
	325.961	71.2788
	326.413	74.0439
	326.865	87.0082
	327.316	66.7448
	327.768	64.5175
	328.22	62.1147
	328.671	67.5477
	329.122	61.4674
	329.574	72.7124
	330.025	83.7473
	330.477	84.3182
	330.928	73.0867
	331.379	67.8336
	331.83	58.6611
	332.281	74.7815
	332.732	80.5269
	333.184	106.852
	333.635	66.0631
	334.086	50.917
	334.536	57.8011
	334.987	76.0246
	335.438	87.5
	335.889	79.1213
	336.34	77.1277
	336.79	72.9457
	337.241	67.2988
	337.692	55.0975
	338.142	53.7992
	338.593	58.9286
	339.043	57.4441
	339.494	65.9843
	339.944	70.4463
	340.394	78.4608
	340.845	72.7317
	341.295	75.9311
	341.745	62.2134
	342.195	57.1494
	342.645	41.9078
	343.095	55.7271
	343.545	64.213
	343.995	67.6733
	344.445	68.1429
	344.895	76.9608
	345.345	90.2129
	345.795	91.1379
	346.244	77.9787
	346.694	71.4349
	347.144	66.5018
	347.593	66.8025
	348.043	73.783
	348.492	78.4919
	348.942	111.584
	349.391	91.4596
	349.841	92.037
	350.29	70.0646
	350.739	73.4685
	351.189	60.2064
	351.638	48.3766
	352.087	52.9261
	352.536	64.1194
	352.985	67.2085
	353.434	47.7018
	353.883	55.1386
	354.332	54.0356
	354.781	67.6185
	355.23	48.9326
	355.679	52.4685
	356.127	43.1542
	356.576	51.9578
	357.025	59.4653
	357.473	65.2778
	357.922	84.2269
	358.37	82.6642
	358.819	127.033
	359.267	107.645
	359.716	111.775
	360.164	95.3158
	360.612	94.7024
	361.06	63.4187
	361.509	52.6961
	361.957	58.0373
	362.405	59.8485
	362.853	58.3835
	363.301	67.3113
	363.749	67.0744
	364.197	59.1828
	364.645	32.0525
	365.093	25.7592
	365.54	11.8074
	365.988	48.8697
	366.436	63.2384
	366.883	79.6815
	367.331	70.2295
	367.779	61.5698
	368.226	50.7945
	368.674	49.6025
	369.121	57.0747
	369.568	61.7031
	370.016	58.2908
	370.463	46.4483
	370.91	37.2148
	371.357	38.848
	371.804	48.5556
	372.252	54.1001
	372.699	56.5997
	373.146	46.8339
	373.592	52.6
	374.039	65.409
	374.486	86.0329
	374.933	81.2409
	375.38	70.2659
	375.827	57.332
	376.273	66.0523
	376.72	66.8408
	377.166	83.8126
	377.613	62.9911
	378.059	49.062
	378.506	42.1137
	378.952	42.3427
	379.399	41.3735
	379.845	38.8353
	380.291	32.8743
	380.737	52.0805
	381.184	49.7831
	381.63	57.9217
	382.076	40.9975
	382.522	46.3289
	382.968	39.8412
	383.414	59.3324
	383.86	58.0401
	384.305	73.1701
	384.751	64.7436
	385.197	34.3962
	385.643	31.6184
	386.088	26.2045
	386.534	59.4734
	386.979	50.3168
	387.425	57.8304
	387.87	50.617
	388.316	54.735
	388.761	50.3842
	389.207	60.3322
	389.652	59.0351
	390.097	51.7702
	390.542	49.1987
	390.987	49.4661
	391.432	59.1951
	391.877	56.943
	392.322	62.8147
	392.767	61.6919
	393.212	57.487
	393.657	54.3798
	394.102	48.0212
	394.547	42.6852
	394.991	38.397
	395.436	49.4284
	395.881	57.5651
	396.325	61.3728
	396.77	49.8286
	397.214	44.0682
	397.659	39.84
	398.103	53.0499
	398.548	59.3721
	398.992	57.7644
	399.436	57.074
	399.88	53.2518
	400.324	64.4593
	400.768	56.02
	401.213	49.5841
	401.657	41.0635
	402.101	42.0073
	402.544	48.7592
	402.988	47.897
	403.432	50.8397
	403.876	52.7376
	404.32	58.6986
	404.763	50.4824
	405.207	48.4123
	405.651	42.726
	406.094	47.4495
	406.538	47.5972
	406.981	46.7998
	407.424	54.2737
	407.868	49.544
	408.311	43.0701
	408.754	33.8062
	409.197	38.1553
	409.641	44.7203
	410.084	44.8737
	410.527	40.1707
	410.97	48.6228
	411.413	48.3088
	411.856	71.1152
	412.299	61.9425
	412.741	62.9148
	413.184	41.2619
	413.627	40.9341
	414.07	45.0815
	414.512	46.7956
	414.955	47.5753
	415.397	41.7777
	415.84	44.6814
	416.282	39.524
	416.725	41.5323
	417.167	45.8908
	417.609	56.532
	418.052	55.5886
	418.494	54.0855
	418.936	48.2408
	419.378	47.4105
	419.82	39.6814
	420.262	28.6068
	420.704	27.7027
	421.146	29.1468
	421.588	38.8867
	422.03	44.2384
	422.472	40.3755
	422.913	43.6201
	423.355	44.6708
	423.797	49.4144
	424.238	49.0609
	424.68	46.6105
	425.121	48.8258
	425.563	46.9834
	426.004	48.0549
	426.445	48.0802
	426.887	51.0268
	427.328	53.7001
	427.769	52.7735
	428.21	48.9729
	428.651	44.5985
	429.092	40.8669
	429.533	40.7126
	429.974	40.3445
	430.415	42.8777
	430.856	43.1818
	431.297	45.788
	431.738	48.1084
	432.178	51.9504
	432.619	55.634
	433.06	53.2683
	433.5	50.108
	433.941	44.9786
	434.381	44.3564
	434.822	45.5566
	435.262	43.746
	435.702	44.8839
	436.143	42.0042
	436.583	45.9471
	437.023	46.0466
	437.463	50.7939
	437.903	51.4491
	438.343	50.2275
	438.783	47.8268
	439.223	41.2293
	439.663	45.4661
	440.103	48.1507
	440.543	48.1965
	440.983	44.5685
	441.422	42.5992
	441.862	43.92
	442.302	43.8138
	442.741	40.4456
	443.181	46.3013
	443.62	47.9957
	444.06	49.2108
	444.499	48.1998
	444.938	48.7847
	445.378	47.4461
	445.817	46.475
	446.256	43.4469
	446.695	48.5056
	447.134	48.8064
	447.573	52.6831
	448.012	48.2815
	448.451	48.9946
	448.89	46.63
	449.329	48.2241
	449.768	46.7898
	450.206	44.9202
	450.645	41.9665
	451.084	42.8447
	451.522	44.5519
	451.961	47.1779
	452.399	-9.3036
	452.838	-9.85307
	453.276	-13.6217
	453.714	41.2838
	454.153	42.5645
	454.591	45.2277
	455.029	45.5608
	455.467	45.5952
	455.905	44.0664
	456.343	44.5777
	456.781	46.6167
	457.219	47.425
	457.657	47.1242
	458.095	47.5131
	458.533	48.6327
	458.971	47.0616
	459.408	47.3975
	459.846	48.2829
	460.284	48.5121
	460.721	47.5142
	461.159	45.9715
	461.596	48.005
	462.034	47.9114
	462.471	50.1162
	462.908	48.0818
	463.345	47.6938
	463.783	45.2672
	464.22	43.5779
	464.657	41.5553
	465.094	41.5931
	465.531	44.0805
	465.968	45.9037
	466.405	47.0371
	466.842	52.5664
	467.279	53.1988
	467.715	52.4473
	468.152	46.6579
	468.589	45.1404
	469.025	44.2695
	469.462	46.6059
	469.898	46.2065
	470.335	46.8858
	470.771	45.9028
	471.208	47.1908
	471.644	46.5232
	472.08	46.5194
	472.517	46.4766
	472.953	46.4684
	473.389	47.3187
	473.825	47.6454
	474.261	48.026
	474.697	46.1388
	475.133	45.2873
	475.569	45.5028
	476.005	47.3677
	476.44	48.1135
	476.876	49.2583
	477.312	47.6416
	477.747	47.6143
	478.183	46.6327
	478.619	47.0629
	479.054	47.3687
	479.489	47.9717
	479.925	47.7172
	480.36	45.8783
	480.795	45.1045
	481.231	43.6711
	481.666	44.982
	482.101	43.9962
	482.536	46.395
	482.971	46.661
	483.406	46.505
	483.841	45.0713
	484.276	44.3068
	484.711	45.6825
	485.145	45.1633
	485.58	44.5401
	486.015	44.8217
	486.45	44.8485
	486.884	44.5954
	487.319	43.4093
	487.753	44.2539
	488.188	44.7495
	488.622	45.3902
	489.056	46.5708
	489.491	47.6487
	489.925	46.6656
	490.359	45.4376
	490.793	44.1827
	491.227	43.8192
	491.661	44.2036
	492.095	46.2528
	492.529	47.7117
	492.963	45.7265
	493.397	42.8645
	493.831	42.7417
	494.264	44.0351
	494.698	45.0312
	495.132	45.2264
	495.565	44.9512
	495.999	45.3305
	496.432	43.9911
	496.866	43.1247
	497.299	43.8992
	497.732	43.6918
	498.166	44.3835
	498.599	43.9699
	499.032	44.9818
	499.465	46.1001
	499.898	47.306
	500.331	46.6694
	500.764	46.0548
	501.197	44.2098
	501.63	44.1751
	502.063	43.9229
	502.496	44.2677
	502.928	43.1136
	503.361	43.0819
	503.794	43.7561
	504.226	44.1034
	504.659	44.3896
	505.091	43.6775
	505.524	45.4588
	505.956	45.0536
	506.388	46.028
	506.821	45.4092
	507.253	44.1523
	507.685	43.4928
	508.117	41.736
	508.549	41.0849
	508.981	39.3813
	509.413	38.5798
	509.845	40.3323
	510.277	40.7281
	510.709	43.9988
	511.14	43.942
	511.572	43.436
	512.004	42.5386
	512.435	43.0194
	512.867	43.967
	513.298	43.2511
	513.73	43.7392
	514.161	44.6628
	514.593	44.4537
	515.024	43.8332
	515.455	43.3554
	515.886	43.219
	516.318	43.0248
	516.749	44.2328
	517.18	44.7471
	517.611	45.2264
	518.042	44.9825
	518.473	45.2849
	518.903	44.2199
	519.334	42.0125
	519.765	42.1624
	520.196	42.4662
	520.626	42.1791
	521.057	41.8121
	521.487	40.3598
	521.918	42.5429
	522.348	41.814
	522.779	42.8606
	523.209	40.9014
	523.639	41.8652
	524.069	43.6704
	524.5	44.3871
	524.93	43.0528
	525.36	39.887
	525.79	38.7362
	526.22	39.3661
	526.65	38.4733
	527.08	37.7141
	527.509	37.7373
	527.939	39.8756
	528.369	38.4952
	528.799	37.5752
	529.228	36.7969
	529.658	38.336
	530.087	38.7649
	530.517	41.9379
	530.946	42.3135
	531.375	42.0809
	531.805	37.786
	532.234	38.5723
	532.663	38.0905
	533.092	38.8801
	533.521	38.2053
	533.95	40.2609
	534.379	40.9609
	534.808	41.3314
	535.237	41.784
	535.666	41.1072
	536.095	40.4353
	536.524	38.8855
	536.952	38.7286
	537.381	40.3262
	537.81	40.9815
	538.238	40.715
	538.667	38.6487
	539.095	37.7108
	539.523	38.218
	539.952	39.0742
	540.38	40.3468
	540.808	39.7443
	541.236	40.5089
	541.664	40.6954
	542.092	43.5863
	542.52	43.0377
	542.948	40.5244
	543.376	37.276
	543.804	38.2712
	544.232	40.4569
	544.66	40.3178
	545.087	39.5992
	545.515	41.1793
	545.943	43.957
	546.37	42.8396
	546.798	40.4416
	547.225	38.2419
	547.652	39.4473
	548.08	39.7172
	548.507	39.7713
	548.934	40.1356
	549.361	38.8273
	549.789	40.4185
	550.216	36.9343
	550.643	36.4129
	551.07	34.6498
	551.497	33.9564
	551.923	35.1237
	552.35	33.6541
	552.777	37.8041
	553.204	36.492
	553.63	36.6307
	554.057	34.6547
	554.483	37.4551
	554.91	39.5095
	555.336	39.2612
	555.763	37.5094
	556.189	37.5763
	556.615	37.7429
	557.042	36.498
	557.468	34.8957
	557.894	35.0823
	558.32	37.704
	558.746	38.7981
	559.172	39.5501
	559.598	36.945
	560.024	35.6783
	560.45	33.2353
	560.875	34.8543
	561.301	35.5483
	561.727	37.8323
	562.152	37.1659
	562.578	35.9309
	563.003	35.4596
	563.429	35.1641
	563.854	36.2684
	564.28	36.5794
	564.705	35.399
	565.13	35.0368
	565.555	34.7635
	565.98	36.5852
	566.406	35.9138
	566.831	36.3154
	567.255	35.6047
	567.68	37.6676
	568.105	36.6814
	568.53	35.8894
	568.955	33.5496
	569.38	34.4616
	569.804	34.0446
	570.229	35.9971
	570.653	34.6025
	571.078	36.6005
	571.502	36.268
	571.927	37.3044
	572.351	36.7128
	572.775	37.0608
	573.2	36.7405
	573.624	36.2547
	574.048	35.5038
	574.472	35.3644
	574.896	34.2656
	575.32	35.9237
	575.744	36.194
	576.168	38.9044
	576.591	35.9464
	577.015	35.8339
	577.439	35.9652
	577.863	36.9648
	578.286	36.7241
	578.71	33.8798
	579.133	34.0124
	579.557	34.1535
	579.98	35.4519
	580.403	36.0259
	580.827	35.1415
	581.25	34.5667
	581.673	33.0386
	582.096	34.428
	582.519	35.4736
	582.942	35.5226
	583.365	34.7622
	583.788	33.1393
	584.211	33.8405
	584.634	32.2878
	585.056	33.2179
	585.479	32.4988
	585.902	32.7648
	586.324	31.3776
	586.747	33.9171
	587.169	34.4078
	587.592	35.0227
	588.014	33.2966
	588.436	33.7251
	588.859	33.8394
	589.281	32.7774
	589.703	32.0681
	590.125	32.7359
	590.547	32.9686
	590.969	35.1552
	591.391	33.4695
	591.813	32.4903
	592.235	29.9312
	592.657	29.7276
	593.078	30.4808
	593.5	31.6421
	593.922	32.5238
	594.343	33.1465
	594.765	33.7749
	595.186	33.8921
	595.608	34.6568
	596.029	32.3912
	596.45	32.1648
	596.871	30.9704
	597.293	32.1088
	597.714	32.1292
	598.135	33.02
	598.556	33.3049
	598.977	34.0029
	599.398	33.365
	599.819	34.0246
	600.239	33.4506
	600.66	31.0627
	601.081	29.5021
	601.501	30.4793
	601.922	34.0792
	602.343	34.0625
	602.763	32.1713
	603.184	29.8828
	603.604	29.7339
	604.024	30.858
	604.445	31.0405
	604.865	31.1057
	605.285	32.3337
	605.705	32.2588
	606.125	32.9411
	606.545	30.0605
	606.965	29.4443
	607.385	29.9401
	607.805	30.5772
	608.224	32.3555
	608.644	30.8138
	609.064	31.3352
	609.484	29.6212
	609.903	28.0098
	610.323	27.6552
	610.742	28.6453
	611.161	30.954
	611.581	32.0347
	612	31.6511
	612.419	29.5544
	612.839	28.2904
	613.258	28.2191
	613.677	30.1119
	614.096	29.8685
	614.515	29.8353
	614.934	29.1675
	615.352	29.69
	615.771	29.609
	616.19	31.2013
	616.609	31.6292
	617.027	31.4893
	617.446	30.6751
	617.864	30.7688
	618.283	31.294
	618.701	31.921
	619.12	30.2002
	619.538	30.0433
	619.956	29.0527
	620.375	29.405
	620.793	28.5477
	621.211	26.5063
	621.629	27.5134
	622.047	27.1085
	622.465	29.3898
	622.883	27.9719
	623.3	28.7566
	623.718	28.7474
	624.136	30.9531
	624.554	30.0701
	624.971	30.2371
	625.389	29.5372
	625.806	32.5016
	626.224	32.2223
	626.641	32.3856
	627.058	29.7044
	627.476	28.2262
	627.893	28.0558
	628.31	29.3539
	628.727	30.0289
	629.144	30.0694
	629.561	30.9256
	629.978	31.8811
	630.395	30.5438
	630.812	31.6771
	631.229	29.9621
	631.645	37.725
	632.062	34.7945
	632.479	35.1332
	632.895	29.4795
	633.312	28.8697
	633.728	29.6223
	634.144	28.3704
	634.561	29.0516
	634.977	28.0288
	635.393	27.1487
	635.809	25.7722
	636.226	25.8852
	636.642	26.3939
	637.058	28.2934
	637.474	28.0634
	637.89	26.4591
	638.305	27.9919
	638.721	28.8012
	639.137	30.7399
	639.553	30.186
	639.968	30.216
	640.384	29.1472
	640.799	26.9408
	641.215	27.6234
	641.63	29.0441
	642.045	30.1152
	642.461	30.2138
	642.876	28.2339
	643.291	27.6194
	643.706	24.5881
	644.121	26.3648
	644.536	26.6527
	644.951	28.9641
	645.366	28.3253
	645.781	28.2705
	646.196	29.4281
	646.611	28.8585
	647.025	29.4609
	647.44	27.1607
	647.854	27.4838
	648.269	24.5072
	648.683	25.3535
	649.098	25.997
	649.512	27.1079
	649.926	26.6718
	650.341	27.8272
	650.755	28.1265
	651.169	29.6588
	651.583	27.0238
	651.997	25.5874
	652.411	21.9645
	652.825	22.5109
	653.239	24.3254
	653.652	26.0114
	654.066	25.8735
	654.48	25.3016
	654.893	25.5912
	655.307	24.6774
	655.721	25.5842
	656.134	26.1531
	656.547	26.7502
	656.961	25.7178
	657.374	27.5417
	657.787	28.5254
	658.2	29.421
	658.614	26.7267
	659.027	25.5315
	659.44	26.3434
	659.853	27.7271
	660.265	28.218
	660.678	26.6365
	661.091	26.6686
	661.504	26.5833
	661.916	26.4317
	662.329	26.0708
	662.742	25.9805
	663.154	26.905
	663.567	26.7756
	663.979	27.1765
	664.391	26.7025
	664.804	27.3815
	665.216	29.2836
	665.628	29.8405
	666.04	29.0713
	666.452	27.2406
	666.864	26.4979
	667.276	27.7992
	667.688	26.7921
	668.1	26.6687
	668.511	25.7686
	668.923	26.5022
	669.335	26.1919
	669.746	24.9939
	670.158	24.6916
	670.569	24.354
	670.981	24.1813
	671.392	23.9002
	671.804	24.0442
	672.215	25.0864
	672.626	23.7993
	673.037	24.4581
	673.448	22.883
	673.859	23.9822
	674.27	25.6664
	674.681	27.5581
	675.092	28.5831
	675.503	27.0731
	675.914	26.1257
	676.324	25.1384
	676.735	24.7882
	677.146	24.7906
	677.556	24.9293
	677.966	26.5991
	678.377	26.6071
	678.787	27.278
	679.198	27.6054
	679.608	28.779
	680.018	28.8788
	680.428	26.3889
	680.838	25.4893
	681.248	25.8534
	681.658	10.6351
	682.068	10.3947
	682.478	8.88463
	682.888	24.3135
	683.297	24.4918
	683.707	23.5946
	684.117	24.3018
	684.526	21.128
	684.936	23.5779
	685.345	25.7792
	685.755	25.8327
	686.164	23.9057
	686.573	21.9869
	686.982	24.8059
	687.392	26.5874
	687.801	26.2267
	688.21	25.8894
	688.619	26.2382
	689.028	27.323
	689.436	28.1629
	689.845	26.0638
	690.254	23.0999
	690.663	20.4718
	691.071	20.6421
	691.48	21.9517
	691.889	22.6225
	692.297	21.2569
	692.705	21.4824
	693.114	22.838
	693.522	22.5755
	693.93	20.9879
	694.339	23.0081
	694.747	24.2321
	695.155	28.088
	695.563	25.1113
	695.971	27.7195
	696.379	25.8554
	696.786	25.6535
	697.194	24.0077
	697.602	23.1
	698.01	23.8567
	698.417	22.2896
	698.825	22.0858
	699.232	21.8545
	699.64	21.9235
	700.047	25.5522
	700.454	23.7751
	700.862	23.9556
	701.269	21.7612
	701.676	25.9273
	702.083	25.5752
	702.49	23.158
	702.897	20.0159
	703.304	19.3422
	703.711	22.1568
	704.118	25.2431
	704.525	27.3856
	704.931	26.3806
	705.338	26.9857
	705.744	26.4144
	706.151	25.6634
	706.557	23.1392
	706.964	24.5987
	707.37	25.0661
	707.776	24.9849
	708.183	23.4668
	708.589	24.4565
	708.995	23.7691
	709.401	26.585
	709.807	25.2062
	710.213	27.8773
	710.619	26.8921
	711.025	27.2189
	711.43	25.6274
	711.836	25.4152
	712.242	24.7119
	712.647	23.6314
	713.053	25.8652
	713.458	28.7144
	713.864	26.4449
	714.269	21.5116
	714.675	20.1348
	715.08	23.2185
	715.485	26.3999
	715.89	28.7172
	716.295	29.4913
	716.7	28.5322
	717.105	25.6536
	717.51	20.1762
	717.915	16.7319
	718.32	17.6209
	718.724	23.3306
	719.129	24.3786
	719.534	24.572
	719.938	23.3674
	720.343	25.3648
	720.747	23.2759
	721.152	20.4631
	721.556	21.8345
	721.96	22.8038
	722.364	27.1753
	722.768	23.8247
	723.173	25.6907
	723.577	22.9145
	723.981	21.9224
	724.384	18.4794
	724.788	18.5758
	725.192	20.8564
	725.596	21.2389
	725.999	21.0757
	726.403	21.1288
	726.807	25.7598
	727.21	24.0686
	727.614	22.1589
	728.017	19.5617
	728.42	19.8709
	728.824	22.6969
	729.227	22.7554
	729.63	24.2278
	730.033	24.2226
	730.436	25.5482
	730.839	26.3821
	731.242	20.6054
	731.645	17.7069
	732.048	16.8667
	732.45	22.4594
	732.853	23.6273
	733.256	25.2282
	733.658	20.3825
	734.061	20.064
	734.463	19.3782
	734.866	24.0216
	735.268	23.3061
	735.67	22.9518
	736.072	23.6696
	736.474	24.623
	736.877	25.2507
	737.279	25
	737.681	26.1583
	738.082	25.3291
	738.484	24.9471
	738.886	23.9481
	739.288	23.2885
	739.69	21.2508
	740.091	20.3641
	740.493	23.6121
	740.894	24.6289
	741.296	23.8818
	741.697	20.8945
	742.098	21.1248
	742.5	19.1629
	742.901	21.0632
	743.302	20.5102
	743.703	25.0992
	744.104	24.5089
	744.505	25.2866
	744.906	23.5376
	745.307	21.0305
	745.708	20.6333
	746.108	19.089
	746.509	19.5745
	746.91	18.793
	747.31	22.2924
	747.711	20.7353
	748.111	22.9878
	748.512	19.0914
	748.912	22.8574
	749.312	22.1564
	749.712	24.033
	750.113	24.4349
	750.513	24.6058
	750.913	24.2202
	751.313	21.9401
	751.713	18.7956
	752.112	19.504
	752.512	19.0048
	752.912	22.2541
	753.312	20.3102
	753.711	20.1507
	754.111	20.3361
	754.51	22.9114
	754.91	-4.19091
	755.309	-5.82054
	755.708	-6.83738
	756.108	21.963
	756.507	20.8129
	756.906	21.2118
	757.305	20.6752
	757.704	25.4953
	758.103	23.755
	758.502	22.6568
	758.901	19.1406
	759.299	22.8358
	759.698	21.3102
	760.097	25.2175
	760.495	21.5828
	760.894	22.5575
	761.292	20.8855
	761.691	19.5972
	762.089	20.8538
	762.487	19.6881
	762.886	20.873
	763.284	20.1266
	763.682	20.0449
	764.08	22.9404
	764.478	22.0994
	764.876	20.7441
	765.274	17.8881
	765.672	19.2173
	766.069	19.2243
	766.467	19.7399
	766.865	18.8486
	767.262	22.9074
	767.66	26.5905
	768.057	29.4664
	768.455	28.336
	768.852	25.9307
	769.249	25.4526
	769.647	23.829
	770.044	25.3538
	770.441	23.6005
	770.838	23.1379
	771.235	21.2307
	771.632	20.6085
	772.029	17.9568
	772.425	17.9808
	772.822	17.5573
	773.219	20.8783
	773.615	22.8598
	774.012	26.0278
	774.409	28.6686
	774.805	27.3776
	775.201	25.3112
	775.598	23.7863
	775.994	23.3634
	776.39	20.429
	776.786	19.1741
	777.182	17.3273
	777.578	17.8667
	777.974	18.3237
	778.37	22.3285
	778.766	23.3919
	779.162	21.3316
	779.558	16.7422
	779.953	19.7111
	780.349	19.1041
	780.744	24.8413
	781.14	21.9213
	781.535	24.0778
	781.931	22.531
	782.326	25.1468
	782.721	22.0218
	783.116	20.4868
	783.511	19.0082
	783.906	21.6921
	784.301	21.441
	784.696	21.9309
	785.091	21.0106
	785.486	23.7138
	785.881	24.719
	786.275	26.2852
	786.67	24.2768
	787.065	24.5168
	787.459	23.7793
	787.854	25.5383
	788.248	22.7392
	788.642	27.5142
	789.036	26.2964
	789.431	27.6316
	789.825	18.8118
	790.219	14.5833
	790.613	20.411
	791.007	23.0101
	791.401	25.5445
	791.795	16.1342
	792.188	25.3443
	792.582	27.1164
	792.976	31.8537
	793.369	21.6462
	793.763	16.9229
	794.156	18.1928
	794.55	20.9498
	794.943	25.9662
	795.336	22.5382
	795.73	26.2921
	796.123	24.5141
	796.516	26.9166
	796.909	22.3852
	797.302	25.7147
	797.695	24.4511
	798.088	24.6259
	798.48	22.3379
	798.873	27.5051
	799.266	28.75
	799.659	26.6426
	800.051	24.1833
	800.444	26.6133
	800.836	29.0106
	801.228	25.3962
	801.621	24.9573
	802.013	21.0213
	802.405	21.8969
	802.797	21.8206
	803.189	23.0398
	803.581	25.653
	803.973	23.054
	804.365	23.0849
	804.757	19.6366
	805.149	21.8163
	805.54	19.5785
	805.932	19.4112
	806.324	18.3141
	806.715	19.2446
	807.107	20.4814
	807.498	20.6361
	807.889	22.9226
	808.281	18.2952
	808.672	21.0504
	809.063	21.7083
	809.454	27.9427
	809.845	19.5817
	810.236	18.0669
	810.627	16.4824
	811.018	21.1914
	811.408	22.1886
	811.799	17.868
	812.19	16.9219
	812.58	19.446
	812.971	24.3726
	813.361	23.2302
	813.752	24.1035
	814.142	19.3478
	814.532	18.0363
	814.923	16.2872
	815.313	17.0995
	815.703	20.5037
	816.093	15.4924
	816.483	15.4061
	816.873	17.0556
	817.263	22.2622
	817.652	20.6003
	818.042	19.7263
	818.432	16.7138
	818.821	17.5564
	819.211	17.6606
	819.6	20.5245
	819.99	21.7808
	820.379	24.3704
	820.768	22.8882
	821.158	21.4725
	821.547	20.5857
	821.936	22.7916
	822.325	24.3728
	822.714	24.1657
	823.103	19.9717
	823.492	27.6508
	823.881	26.0298
	824.269	28.9905
	824.658	24.116
	825.047	19.6362
	825.435	14.0964
	825.824	11.1374
	826.212	13.1863
	826.6	18.3268
	826.989	19.2765
	827.377	25.0907
	827.765	25.4869
	828.153	28.2899
	828.541	22.7601
	828.929	18.19
	829.317	14.2581
	829.705	17.2544
	830.093	22.3535
	830.481	22.7079
	830.868	20.047
	831.256	17.3726
	831.643	19.9492
	832.031	19.4678
	832.418	17.9688
	832.806	14.2328
	833.193	13.5131
	833.58	19.3098
	833.967	23.6102
	834.355	23.0052
	834.742	14.4993
	835.129	10.0643
	835.515	17.8303
	835.902	24.3709
	836.289	26.8168
	836.676	25.1944
	837.063	24.781
	837.449	24.2172
	837.836	24.103
	838.222	30.1207
	838.609	34.5677
	838.995	32.3937
	839.381	21.569
	839.768	20.842
	840.154	24.1517
	840.54	30.8294
	840.926	28.6413
	841.312	25.5584
	841.698	20.1485
	842.084	23.8978
	842.469	23.5013
	842.855	22.593
	843.241	14.1716
	843.626	10.6629
	844.012	13.8612
	844.397	14.2663
	844.783	15.3938
	845.168	14.0423
	845.554	16.1209
	845.939	19.7471
	846.324	25.3692
	846.709	23.9093
	847.094	23.9337
	847.479	20.3416
	847.864	20.8486
	848.249	21.8683
	848.634	19.878
	849.018	17.5206
	849.403	15.3371
	849.788	18.079
	850.172	18.9184
	850.557	20.9129
	850.941	12.1081
	851.325	17.3164
	851.71	14.0131
	852.094	20.8303
	852.478	19.5465
	852.862	19.7101
	853.246	23.8086
	853.63	25.6452
	854.014	27.8137
	854.398	31.0212
	854.782	29.2366
	855.165	30.1856
	855.549	22.0304
	855.933	23.6354
	856.316	23.0046
	856.7	28.3015
	857.083	20.2647
	857.466	24.8962
	857.85	19.2455
	858.233	23.4189
	858.616	21.813
	858.999	30.0929
	859.382	37.6279
	859.765	41.0994
	860.148	35.6293
	860.531	32.2736
	860.914	25.0171
	861.296	23.0919
	861.679	22.5745
	862.062	20.8489
	862.444	24.0281
	862.827	17.1364
	863.209	9.2616
	863.591	13.7426
	863.974	21.9736
	864.356	33.0652
	864.738	22.655
	865.12	20.612
	865.502	17.2627
	865.884	22.3424
	866.266	19.9135
	866.648	20.2969
	867.029	18.2043
	867.411	21.9198
	867.793	16.6743
	868.174	14.5238
	868.556	9.97881
	868.937	17.6556
	869.318	21.0454
	869.7	20.9544
	870.081	16.8881
	870.462	19.4925
	870.843	23.7519
	871.224	27.7218
	871.605	27.6765
	871.986	21.5172
	872.367	21.6292
	872.748	23.2143
	873.129	29.9005
	873.509	25.7746
	873.89	13.2014
	874.27	14.3559
	874.651	11.4865
	875.031	20.5364
	875.412	20.144
	875.792	24.8509
	876.172	26.1914
	876.552	27.2601
	876.932	22.9391
	877.312	14.6905
	877.692	7.10151
	878.072	11.3436
	878.452	18.6371
	878.832	20.7397
	879.212	19.4823
	879.591	19.402
	879.971	18.0482
	880.35	24.8951
	880.73	21.754
	881.109	23.4819
	881.489	23.5603
	881.868	22.9631
	882.247	18.4902
	882.626	9.91379
	883.005	14.0638
	883.384	16.562
	883.763	23.0879
	884.142	24.5238
	884.521	22.0959
	884.899	18.0269
	885.278	13.0208
	885.657	10.4516
	886.035	9.14252
	886.414	16.1373
	886.792	21.5202
	887.171	27.6196
	887.549	22.9435
	887.927	22.8359
	888.305	20.4813
	888.683	21.0932
	889.061	15.1339
	889.439	14.6113
	889.817	8.89493
	890.195	16.3805
	890.573	18.002
	890.951	24.8086
	891.328	21.3695
	891.706	22.9586
	892.083	22.6506
	892.461	25.8275
	892.838	19.5119
	893.215	15.0919
	893.593	9.01615
	893.97	15.1342
	894.347	21.2747
	894.724	22.516
	895.101	17.4974
	895.478	13.2238
	895.855	13.0074
	896.232	14.9853
	896.608	13.9882
	896.985	14.5943
	897.362	15.7211
	897.738	13.5459
	898.115	16.6776
	898.491	18.681
	898.867	22.2707
	899.244	20.6865
	899.62	20.8269
	899.996	18.9397
	900.372	17.9106
	900.748	17.5926
	901.124	21.7578
	901.5	21.9973
	901.876	18.6683
	902.252	13.9948
	902.627	12.921
	903.003	15.9447
	903.379	18.0614
	903.754	19.244
	904.129	15.7021
	904.505	12.9712
	904.88	4.39947
	905.255	6.93097
	905.631	10.3407
	906.006	17.3673
	906.381	23.5204
	906.756	20.2832
	907.131	21.5097
	907.505	14.466
	907.88	14.3832
	908.255	13.9943
	908.63	13.82
	909.004	14.7594
	909.379	16.9235
	909.753	16.3927
	910.128	17.7799
	910.502	16.3816
	910.876	16.3096
	911.25	17.3433
	911.624	20.5528
	911.999	19.7738
	912.373	15.4671
	912.746	10.9615
	913.12	12.1834
	913.494	13.7894
	913.868	14.1117
	914.242	14.4793
	914.615	14.723
	914.989	14.5323
	915.362	14.2641
	915.736	16.0228
	916.109	13.8271
	916.482	13.4294
	916.855	11.1389
	917.229	14.1817
	917.602	15.0442
	917.975	17.3679
	918.348	17.4947
	918.72	16.9503
	919.093	16.5364
	919.466	16.3796
	919.839	18.1969
	920.211	18.9902
	920.584	15.7606
	920.956	14.009
	921.329	12.4595
	921.701	20.265
	922.073	20.3143
	922.446	18.9801
	922.818	15.6613
	923.19	16.0301
	923.562	17.6095
	923.934	17.3128
	924.306	17.4614
	924.678	15.4947
	925.049	12.0994
	925.421	10.0136
	925.793	13.9488
	926.164	15.1714
	926.536	14.8293
	926.907	11.4227
	927.279	10.2904
	927.65	13.3043
	928.021	16.0513
	928.392	16.4791
	928.763	15.0605
	929.134	13.085
	929.505	11.6923
	929.876	12.0379
	930.247	12.5233
	930.618	17.4441
	930.989	17.4508
	931.359	17.4247
	931.73	16.0501
	932.1	15.8991
	932.471	17.6889
	932.841	15.2791
	933.212	18.3039
	933.582	18.9862
	933.952	21.4174
	934.322	17.7256
	934.692	14.1069
	935.062	11.7467
	935.432	10.6585
	935.802	13.597
	936.172	15.8262
	936.541	19.6209
	936.911	19.0888
	937.281	19.6644
	937.65	17.3323
	938.019	17.4253
	938.389	16.6707
	938.758	20.9166
	939.127	20.2058
	939.497	20.3951
	939.866	17.4384
	940.235	19.6228
	940.604	21.19
	940.973	22.0388
	941.341	20.1711
	941.71	13.6136
	942.079	14.5266
	942.448	15.0032
	942.816	26.1586
	943.185	24.0621
	943.553	23.8737
	943.922	16.9604
	944.29	23.5367
	944.658	24.7281
	945.026	22.1386
	945.394	17.0951
	945.762	15.0191
	946.13	16.9601
	946.498	14.5711
	946.866	16.4046
	947.234	15.6076
	947.602	13.6702
	947.969	9.44656
	948.337	15.9593
	948.704	23.8747
	949.072	26.8337
	949.439	27.057
	949.807	23.0114
	950.174	19.3785
	950.541	16.8505
	950.908	19.4354
	951.275	16.4219
	951.642	11.7142
	952.009	5.28123
	952.376	12.2368
	952.743	8.7492
	953.109	14.2787
	953.476	16.1414
	953.843	21.3611
	954.209	18.5028
	954.575	12.6628
	954.942	13.4279
	955.308	13.1134
	955.674	12.2334
	956.041	15.498
	956.407	20.221
	956.773	22.9559
	957.139	22.1337
	957.505	19.405
	957.87	18.8711
	958.236	16.4485
	958.602	14.8914
	958.967	14.431
	959.333	21.81
	959.699	23.3974
	960.064	25.7469
	960.429	15.6762
	960.795	13.1296
	961.16	13.0685
	961.525	19.4662
	961.89	21.1449
	962.255	18.4914
	962.62	12.9536
	962.985	14.4609
	963.35	16.9446
	963.715	18.7825
	964.079	17.2978
	964.444	16.1685
	964.808	17.9124
	965.173	16.1295
	965.537	15.864
	965.902	10.2671
	966.266	8.89972
	966.63	5.86097
	966.994	12.3892
	967.358	13.5061
	967.722	13.0236
	968.086	16.1566
	968.45	23.1084
	968.814	26.2844
	969.178	21.4165
	969.541	16.0159
	969.905	12.8374
	970.269	10.1595
	970.632	9.84666
	970.995	10.6852
	971.359	18.6676
	971.722	19.4689
	972.085	16.4887
	972.448	12.4668
	972.811	8.78106
	973.174	13.0188
	973.537	14.4839
	973.9	21.2963
	974.263	25.1224
	974.626	26.0052
	974.988	18.7384
	975.351	19.3874
	975.713	18.3022
	976.076	19.0289
	976.438	16.7602
	976.801	19.8059
	977.163	22.2804
	977.525	18.8124
	977.887	15.4912
	978.249	12.3779
	978.611	18.1446
	978.973	24.1222
	979.335	25.5442
	979.697	19.5903
	980.058	9.09913
	980.42	5.64269
	980.782	8.23688
	981.143	12.0896
	981.504	13.1483
	981.866	10.666
	982.227	13.157
	982.588	14.1409
	982.949	17.6107
	983.311	20.4419
	983.672	18.6431
	984.033	21.4869
	984.393	18.3684
	984.754	17.6795
	985.115	11.319
	985.476	6.22917
	985.836	10.5438
	986.197	10.9866
	986.557	15.1772
	986.918	17.9747
	987.278	18.9269
	987.638	19.6796
	987.998	17.502
	988.359	23.0046
	988.719	19.4905
	989.079	19.5117
	989.439	16.8677
	989.798	13.2565
	990.158	15.1099
	990.518	20.4951
	990.878	90.6982
	991.237	96.4317
	991.597	88.4931
	991.956	23.401
	992.315	19.8
	992.675	16.659
	993.034	17.3023
	993.393	13.8056
	993.752	10.8706
	994.111	10.1781
	994.47	8.1814
	994.829	11.3302
	995.188	6.33393
	995.547	12.2322
	995.905	12.398
	996.264	12.0299
	996.623	11.8265
	996.981	5.07813
	997.339	25.6969
	997.698	25.6812
	998.056	33.129
	998.414	20.4097
	998.772	20.2223
	999.13	26.0086
	999.488	31.4055
	999.846	38.0457
	1000.2	34.7208
	1000.56	30.3904
	1000.92	20.5476
	1001.28	20.8415
	1001.63	18.3767
	1001.99	23.0491
	1002.35	25.7989
	1002.71	27.6602
	1003.06	25.4242
	1003.42	14.7536
	1003.78	20.6755
	1004.14	16.4734
	1004.49	27.461
	1004.85	39.8019
	1005.21	41.3452
	1005.56	36.0577
	1005.92	12.9167
	1006.28	7.52653
	1006.63	15.0251
	1006.99	20.2121
	1007.35	12.9795
	1007.7	6.19301
	1008.06	1.4
	1008.42	19.8095
	1008.77	28.6204
	1009.13	29.0595
	1009.48	22.3082
	1009.84	26.323
	1010.2	25.9603
	1010.55	34.3156
	1010.91	38.5231
	1011.26	41.3783
	1011.62	28.4847
	1011.97	12.9865
	1012.33	12.098
	1012.69	11.2937
	1013.04	3.72741
	1013.4	-1.00644
	1013.75	11.4157
	1014.11	14.4648
	1014.46	22.3924
	1014.82	17.0757
	1015.17	31.8219
	1015.53	29.3658
	1015.88	22.7236
	1016.24	14.4403
	1016.59	15.1082
[truncated: 48 more rows]

## Sheet: Fig 3e
Fig 3e	################################################################################
SAXS	#	Description	Data	1	-	1	*	Data	2
	#	Data	1	21135_0_00615_2D_sum_azimAvg.dat
	#	Data	2	21135_0_00591_2D_sum_azimAvg.dat
	#	Transmission	0.0829544
	#	Weight	1
	#	Smart_subtraction	TRUE
	#	EDF_DataBlockID	0.Image.Psd
	#	EDF_BinarySize	4366944
	#	EDF_HeaderSize	3072
	#	ByteOrder	LowByteFirst
	#	DataType	FloatValue
	#	Dim_1	1028
	#	Dim_2	1062
	#	Image	0
	#	HeaderID	EH:000000:000000:000000
	#	Size	4366944
	#	BIO_CELL_TEMP	25
	#	BIO_CODE	None
	#	BIO_RUN_NUMBER	1
	#	BIO_SYSTEM_CONF	12
	#	BIO_TRAY_TEMP	25
	#	BIO_UV_DARK	167.925
	#	BIO_UV_PATHLENGTH	1.78
	#	BIO_UV_TRANS	170.45
	#	BIO_UV_WAVELENGTH	280
	#	Center_1	541.285
	#	Center_2	667.369
	#	Comment	glass2_thin
	#	DDummy	0.6
	#	Date	2020-12-09T22:00:17
	#	Dummy	-1.5
	#	Intensity1	2.23996e-11
	#	NEW_CORRDATA_FILE	//data0/images/bio/tray1/00098_B2-T1_water_c.tiff
	#	NEW_DATA_FILE	//data0/images/bio/00098_B2-T1_water.tiff
	#	PSize_1	7.5e-05
	#	PSize_2	7.5e-05
	#	SAMPLE_CONCENTRATION	1
	#	SAMPLE_DESCRIPTION	water
	#	SAMPLE_ID	p	1	1
	#	SampleDistance	4.5
	#	SampleEnvKind	saxs
	#	SampleEnvPN	Solids
	#	SampleEnvSN	288
	#	Temperature	0
	#	Wavelength	1.54189e-10
	#	anaB	-0.000127
	#	anaB_dial	0.00768352
	#	anaXi	0
	#	anaXi_dial	0
	#	anaZ	-40
	#	anaZ_dial	4.32542
	#	b2c	40
	#	b2c_dial	40
	#	bioZ	-0.146858
	#	bioZ_dial	-340.946
	#	det0x	0
	#	det0x_dial	1.70378
	#	det0y	4500
	#	det0y_dial	-2070.93
	#	det0z	0
	#	det0z_dial	-0.0103616
	#	distana	77.9
	#	distana_dial	77.9
	#	dual	246.1
	#	dual_dial	-125.835
	#	mono1B	0
	#	mono1B_dial	0
	#	mono2B	0
	#	mono2B_dial	0
	#	mono2X	-1.49418
	#	mono2X_dial	-1.49418
	#	mono2Xi	0
	#	mono2Xi_dial	0
	#	monoZ	-11
	#	monoZ_dial	-11
	#	om	0.260084
	#	om_dial	0.134055
	#	phi	-2.01644e-08
	#	phi_dial	1.12299
	#	pm5	0
	#	pm5_dial	0
	#	qana	0
	#	qana_dial	0
	#	ry	-1.27552e-08
	#	ry_dial	0.281133
	#	s1bot	-0.65
	#	s1bot_dial	0.798906
	#	s1hl	0.15
	#	s1hl_dial	-1.26
	#	s1hr	0.15
	#	s1hr_dial	-1.84547
	#	s1top	0.95
	#	s1top_dial	1.21422
	#	s2bot	-0.325
	#	s2bot_dial	1.31
	#	s2hl	0.075
	#	s2hl_dial	-0.815625
	#	s2hr	0.075
	#	s2hr_dial	-0.828438
	#	s2top	0.475
	#	s2top_dial	1.09719
	#	ttdeg	0
	#	ttdeg_dial	0
	#	w2theta	1.039
	#	w2theta_dial	1.039
	#	waxsch	-0.917027
	#	waxsch_dial	-45.973
	#	waxsth	0.488384
	#	waxsth_dial	-34.8797
	#	waxsz	240.495
	#	waxsz_dial	130.258
	#	wpsi	28.04
	#	wpsi_dial	28.04
	#	wstod	-36.2
	#	wstod_dial	-36.2
	#	x	25
	#	x_dial	24.2034
	#	z	12.9369
	#	z_dial	34.034
	#	CountCutoff	8462338
	#	ThresholdSetting	4020.55
	#	FlatField	Corrected
	#	BackgroundReductionExtra	0.05
	#	BackgroundCorrectionConstant	0.000972
	#	Monitor	0
	#	Detector	0
	#	Pil_Roi0	13439600
	#	det	0
	#	c3	0
	#	SumForIntensity1	13439700
	#	pilroi0	13439600
	#	pilai1	0
	#	pilai0	13439700
	#	pilct0	13440200
	#	pilct1	0
	#	pilroi1	0
	#	mon	0
	#	sec	0.761
	#	title	21135_0_00615.edf
	#	usaxs0	9309900
	#	ExposureTime	3600
	#	Operation	Azimuthal	average	I(q)
	#	Error_model	Poisson
	#	Geometrical_correction	TRUE
	#	Transmission_correction	TRUE
	#	Delta_init_value	0
	#	Delta	0
	#	Gamma_init_value	0
	#	Gamma	0
	#	RasterOrientation	1
	#	TransmittedFlux	22399.6
	#	MaskInvalidPixels	TRUE
	#	DetectorEdge	3
	#	QMin	0.001
	#	QMax	0.05
	#	Thickness_correction	TRUE
	#	Thickness	0.328
	#	Effective_thickness_correction	FALSE
	#	Origin	input	data
	################################################################################
	q(A-1)	I_subtracted(mm-1)	sig(mm-1)
	0.000985	174305	1484.75
	0.001053	237288	753.656
	0.001121	259604	669.705
	0.001189	270455	635.523
	0.001256	273279	591.908
	0.001324	274427	561.053
	0.001392	275619	551.344
	0.00146	277619	531.058
	0.001528	277091	522.863
	0.001596	280337	515.738
	0.001664	282434	528.314
	0.001732	286166	535.469
	0.0018	292071	527.453
	0.001868	300633	544.663
	0.001936	310551	536.33
	0.002004	323333	549.1
	0.002071	340548	561.59
	0.002139	359974	551.699
	0.002207	380669	548.887
	0.002275	408091	558.648
	0.002343	438549	551.879
	0.002411	471838	576.871
	0.002479	508288	578.132
	0.002547	542045	594.153
	0.002615	575084	601.993
	0.002683	599460	594.327
	0.002751	615722	602.333
	0.002819	618150	589.644
	0.002886	608617	580.301
	0.002954	583710	566.007
	0.003022	546960	532.047
	0.00309	498416	508.856
	0.003158	443010	468.264
	0.003226	386136	437.97
	0.003294	325194	390.009
	0.003362	272254	356.855
	0.00343	221774	318.808
	0.003498	182274	285.679
	0.003566	149154	256.742
	0.003634	125179	229.678
	0.003701	108155	212.506
	0.003769	96719.5	200.958
	0.003837	89140.5	190.031
	0.003905	85661.2	184.915
	0.003973	83248.1	179.421
	0.004041	82805.6	178.184
	0.004109	83268.9	177.438
	0.004177	84690	175.564
	0.004245	85903	177.053
	0.004313	88250	178.029
	0.004381	90124.5	179.202
	0.004449	91387.4	176.567
	0.004516	94047.2	178.225
	0.004584	95498.6	178.274
	0.004652	97477.4	181.222
	0.00472	98372.5	178.127
	0.004788	98950.3	177.808
	0.004856	99801.1	177.122
	0.004924	99922.6	176.215
	0.004992	99564.8	175.3
	0.00506	97776.9	171.402
	0.005128	96133.6	169.396
	0.005196	94089.9	166.493
	0.005264	90828.5	162.531
	0.005331	87631.2	157.309
	0.005399	82940.4	152.882
	0.005467	78591.7	148.208
	0.005535	73699.7	142.501
	0.005603	68694.9	136.749
	0.005671	63408.3	129.58
	0.005739	57944.4	123.872
	0.005807	53003.5	118.473
	0.005875	48163.1	111.532
	0.005943	43716.5	104.972
	0.006011	39689.3	101.055
	0.006079	36027.1	94.596
	0.006146	32863.7	89.9388
	0.006214	30043.9	85.0751
	0.006282	27805	81.9894
	0.00635	26075.1	79.3978
	0.006418	24834	76.6059
	0.006486	23484.7	73.8575
	0.006554	22686.3	72.1004
	0.006622	22133.4	70.9189
	0.00669	21763.4	70.7377
	0.006758	21639.5	69.1485
	0.006826	21346.5	68.8468
	0.006894	21305	68.3901
	0.006961	21317.5	68.0817
	0.007029	21316.7	67.6499
	0.007097	21385.9	67.1269
	0.007165	21390.3	67.4474
	0.007233	21468.2	67.1005
	0.007301	21414.5	66.3049
	0.007369	21224.6	65.8118
	0.007437	21149.5	65.597
	0.007505	20954	65.0025
	0.007573	20491.9	64.0921
	0.007641	20136.4	62.484
	0.007709	19772.9	62.1837
	0.007776	19213.4	61.7431
	0.007844	18711.6	61.2899
	0.007912	18103.3	60.4194
	0.00798	17484.9	59.5106
	0.008048	16711.5	58.2229
	0.008116	15915.7	57.0755
	0.008184	15160.7	55.0875
	0.008252	14354.2	53.9203
	0.00832	13561	52.2926
	0.008388	12794.8	51.2516
	0.008456	12007.9	49.3174
	0.008524	11181.9	47.2752
	0.008591	10549.1	46.2934
	0.008659	9987.67	44.7781
	0.008727	9304.63	43.3154
	0.008795	8865.58	42.1568
	0.008863	8432.27	40.9036
	0.008931	8062.6	40.2917
	0.008999	7720.03	39.1952
	0.009067	7419.6	38.0375
	0.009135	7152.29	37.7815
	0.009203	6967.15	38.0211
	0.009271	6839.74	38.1398
	0.009339	6665.37	37.4176
	0.009406	6510.09	37.2094
	0.009474	6532.23	37.6873
	0.009542	6476.47	37.2883
	0.00961	6450.66	37.6926
	0.009678	6457.51	37.6216
	0.009746	6371.52	36.7254
	0.009814	6370.05	36.4387
	0.009882	6372.71	36.116
	0.00995	6244.11	35.7768
	0.010018	6224.47	35.4287
	0.010086	6247.7	35.6798
	0.010154	6100.67	35.0742
	0.010221	6015.57	34.5232
	0.010289	5923.07	34.2316
	0.010357	5858.01	33.9201
	0.010425	5767.81	33.7309
	0.010493	5585.64	32.9329
	0.010561	5459.76	32.5829
	0.010629	5300.65	32.0131
	0.010697	5167.81	31.4979
	0.010765	4959.84	30.5782
	0.010833	4834.58	29.4835
	0.010901	4647.79	28.6634
	0.010969	4528.12	28.3104
	0.011036	4217.29	26.837
	0.011104	4112.74	26.4033
	0.011172	3859.94	25.3586
	0.01124	3718.66	24.7544
	0.011308	3486.58	23.9551
	0.011376	3375.11	23.2073
	0.011444	3250.64	22.8964
	0.011512	3091.13	22.0675
	0.01158	2967.99	21.5117
	0.011648	2859.22	20.9942
	0.011716	2712.95	20.3354
	0.011784	2652.35	20.1067
	0.011851	2600.08	19.7535
	0.011919	2562.01	19.6192
	0.011987	2522.56	19.194
	0.012055	2457.74	18.8949
	0.012123	2430.85	18.8418
	0.012191	2406.48	18.5984
	0.012259	2377.07	18.4163
	0.012327	2335.43	18.15
	0.012395	2348.14	18.1803
	0.012463	2375.75	18.2209
	0.012531	2346.79	17.8996
	0.012599	2332.34	17.9708
	0.012666	2289.29	17.6522
	0.012734	2303.09	17.741
	0.012802	2243.17	17.2592
	0.01287	2236.52	17.2251
	0.012938	2194.92	17.0474
	0.013006	2192.5	17.0382
	0.013074	2169.83	16.8437
	0.013142	2120.86	16.5106
	0.01321	2057.59	16.2471
	0.013278	2013.14	16.086
	0.013346	1929.72	15.6822
	0.013414	1859	15.2714
	0.013481	1863.64	15.3043
	0.013549	1805.78	15.0096
	0.013617	1738.78	14.7084
	0.013685	1680.66	14.3044
	0.013753	1623.21	14.1021
	0.013821	1554.64	13.727
	0.013889	1482.55	13.447
	0.013957	1443.09	13.1147
	0.014025	1401.59	12.9081
	0.014093	1363.43	12.7314
	0.014161	1318.99	12.4892
	0.014229	1269.38	12.1626
	0.014296	1234.7	11.9953
	0.014364	1192.99	11.7912
	0.014432	1179.63	11.6353
	0.0145	1173.89	11.5778
	0.014568	1148.55	11.4141
	0.014636	1123.08	11.3054
	0.014704	1116.26	11.234
	0.014772	1121.69	11.219
	0.01484	1102.87	11.0567
	0.014908	1088	10.9372
	0.014976	1098.71	11.0402
	0.015044	1083.97	10.9127
	0.015111	1069.56	10.7746
	0.015179	1063.96	10.7466
	0.015247	1043.74	10.6058
	0.015315	1061.76	10.6717
	0.015383	1061.21	10.6228
	0.015451	1027.36	10.5811
	0.015519	1031.95	10.7522
	0.015587	1021.66	10.6031
	0.015655	1020.9	10.7164
	0.015723	980.891	10.4353
	0.015791	949.575	10.3398
	0.015859	946.627	10.3666
	0.015926	931.376	10.2275
	0.015994	913.067	9.97548
	0.016062	874.54	9.72767
	0.01613	862.122	9.55246
	0.016198	841.439	9.45195
	0.016266	817.79	9.19706
	0.016334	806.648	9.21158
	0.016402	754.909	8.81928
	0.01647	750.115	8.79158
	0.016538	737.616	8.65282
	0.016606	700.578	8.36429
	0.016673	703.285	8.44896
	0.016741	676.18	8.23594
	0.016809	657.804	8.06682
	0.016877	644.271	7.99229
	0.016945	636.898	7.89173
	0.017013	635.489	7.91423
	0.017081	616.004	7.71962
	0.017149	608.415	7.67744
	0.017217	592.702	7.5774
	0.017285	586.773	7.46583
	0.017353	595.029	7.55523
	0.017421	592.385	7.4443
	0.017488	589.118	7.44687
	0.017556	571.903	7.3021
	0.017624	575.207	7.29542
	0.017692	574.93	7.26909
	0.01776	569.392	7.2071
	0.017828	555.021	7.09674
	0.017896	551.67	7.09191
	0.017964	548.212	7.03416
	0.018032	540.599	6.94169
	0.0181	535.374	6.9311
	0.018168	541.756	6.92656
	0.018236	530.013	6.87138
	0.018303	528.261	6.78452
	0.018371	508.107	6.64967
	0.018439	497.223	6.6169
	0.018507	507.111	6.62439
	0.018575	491.735	6.54794
	0.018643	462.042	6.30308
	0.018711	475.113	6.38588
	0.018779	463.516	6.3012
	0.018847	442.696	6.15038
	0.018915	445.11	6.18261
	0.018983	420.439	5.97126
	0.019051	438.328	6.10635
	0.019118	420.55	6.00428
	0.019186	404.779	5.92954
	0.019254	409.828	6.02044
	0.019322	390.993	5.87301
	0.01939	384.837	5.84176
	0.019458	388.678	5.884
	0.019526	368.275	5.72555
	0.019594	370.638	5.76127
	0.019662	366.107	5.69766
	0.01973	363.01	5.58546
	0.019798	361.182	5.57284
	0.019866	349.045	5.43028
	0.019933	340.388	5.38117
	0.020001	338.413	5.29986
	0.020069	336.335	5.29602
	0.020137	340.28	5.32258
	0.020205	335.259	5.24808
	0.020273	324.537	5.16823
	0.020341	319.468	5.0937
	0.020409	315.968	5.05943
	0.020477	320.202	5.08458
	0.020545	319.519	5.06887
	0.020613	319.319	5.0548
	0.020681	299.247	4.87507
	0.020748	299.762	4.86044
	0.020816	295.61	4.82122
	0.020884	293.614	4.78551
	0.020952	285.206	4.70716
	0.02102	289.811	4.72343
	0.021088	279.071	4.64054
	0.021156	274.335	4.57108
	0.021224	280.481	4.62875
	0.021292	271.709	4.51152
	0.02136	271.966	4.53736
	0.021428	256.207	4.388
	0.021496	267.406	4.46339
	0.021563	256.947	4.3705
	0.021631	251.997	4.30963
	0.021699	249.784	4.30938
	0.021767	241.269	4.20656
	0.021835	232.871	4.1507
	0.021903	243.717	4.2156
	0.021971	231.95	4.11997
	0.022039	234.126	4.14518
	0.022107	220.334	3.99614
	0.022175	224.834	4.04134
	0.022243	221.341	4.01398
	0.022311	208.285	3.87315
	0.022378	209.444	3.8993
	0.022446	214.836	3.9179
	0.022514	211.825	3.90984
	0.022582	205.818	3.83151
	0.02265	205.864	3.82189
	0.022718	203.173	3.80807
	0.022786	203.268	3.77539
	0.022854	187.691	3.64709
	0.022922	195.467	3.70054
	0.02299	185.198	3.58798
	0.023058	189.155	3.65724
	0.023126	186.863	3.59878
	0.023193	182.411	3.54383
	0.023261	184.286	3.57412
	0.023329	180.489	3.50375
	0.023397	170.537	3.44943
	0.023465	173.477	3.42763
	0.023533	171.607	3.41734
	0.023601	168.778	3.39261
	0.023669	173.437	3.42095
	0.023737	165.065	3.34433
	0.023805	161.644	3.28747
	0.023873	163.882	3.30829
	0.023941	164.83	3.33334
	0.024008	157.423	3.236
	0.024076	158.608	3.2444
	0.024144	159.183	3.23935
	0.024212	155.746	3.21055
	0.02428	147.81	3.12453
	0.024348	142.743	3.04506
	0.024416	152.979	3.16904
	0.024484	148.072	3.10747
	0.024552	147.649	3.09572
	0.02462	140.708	3.01693
	0.024688	138.228	2.98033
	0.024756	145.385	3.06231
	0.024823	139.7	3.00259
	0.024891	134.282	2.91722
	0.024959	139.178	2.98433
	0.025027	131.813	2.88782
	0.025095	132.07	2.90252
	0.025163	129.133	2.85304
	0.025231	127.926	2.8364
	0.025299	128.854	2.85024
	0.025367	125.127	2.79644
	0.025435	124.4	2.79221
	0.025503	125.354	2.785
	0.025571	124.138	2.7706
	0.025638	115.595	2.68837
	0.025706	119.187	2.71104
	0.025774	118.734	2.69387
	0.025842	114.725	2.65993
	0.02591	115.251	2.64945
	0.025978	114.54	2.65927
	0.026046	110.812	2.5817
	0.026114	116.031	2.65227
	0.026182	110.258	2.58626
	0.02625	109.691	2.57316
	0.026318	112.035	2.59456
	0.026386	109.546	2.55414
	0.026453	108.32	2.54951
	0.026521	107.415	2.53772
	0.026589	110.46	2.5585
	0.026657	109.073	2.57146
	0.026725	104.014	2.51526
	0.026793	106.865	2.56782
	0.026861	101.487	2.4986
	0.026929	102.691	2.51024
	0.026997	99.9791	2.49619
	0.027065	101.358	2.49992
	0.027133	97.5654	2.46614
	0.027201	99.3942	2.4879
	0.027268	94.3193	2.41635
	0.027336	96.3981	2.46396
	0.027404	92.5304	2.40006
	0.027472	97.2063	2.46681
	0.02754	87.2837	2.32907
	0.027608	91.5298	2.39388
	0.027676	91.5927	2.42361
	0.027744	92.1746	2.42157
	0.027812	84.1507	2.34302
	0.02788	88.8516	2.41615
	0.027948	86.0557	2.38145
	0.028016	83.421	2.36762
	0.028083	88.1781	2.41331
	0.028151	83.2605	2.3811
	0.028219	86.3606	2.4014
	0.028287	84.5579	2.36057
	0.028355	83.0746	2.33888
	0.028423	79.3057	2.2759
	0.028491	82.3316	2.32367
	0.028559	81.2062	2.30409
	0.028627	85.3645	2.35066
	0.028695	81.2009	2.28952
	0.028763	80.8001	2.29069
	0.028831	79.6804	2.27361
	0.028898	74.8368	2.19122
	0.028966	73.5448	2.17912
	0.029034	76.2555	2.21496
	0.029102	78.3834	2.24921
	0.02917	75.075	2.19529
	0.029238	72.8831	2.15031
	0.029306	73.4894	2.17389
	0.029374	75.5726	2.20069
	0.029442	70.3856	2.12325
	0.02951	74.0591	2.16756
	0.029578	71.4098	2.13454
	0.029646	65.3522	2.03953
	0.029713	66.8467	2.06717
	0.029781	71.924	2.13372
	0.029849	71.3267	2.126
	0.029917	68.3901	2.08656
	0.029985	65.8926	2.04563
	0.030053	65.5463	2.03188
	0.030121	64.5288	2.02348
	0.030189	62.7398	1.98714
	0.030257	62.0736	1.97801
	0.030325	65.2016	2.02953
	0.030393	61.1122	1.96112
	0.030461	59.6566	1.93329
	0.030528	60.5677	1.94607
	0.030596	59.449	1.94031
	0.030664	57.9996	1.90436
	0.030732	58.6489	1.91544
	0.0308	60.8358	1.95501
	0.030868	58.2306	1.90117
	0.030936	54.6769	1.84549
	0.031004	57.6174	1.88607
	0.031072	57.7536	1.89737
	0.03114	56.2939	1.8682
	0.031208	56.2023	1.86414
	0.031276	61.434	1.94928
	0.031343	56.4922	1.87045
	0.031411	53.319	1.81282
	0.031479	53.9997	1.82824
	0.031547	52.956	1.80469
	0.031615	53.86	1.81396
	0.031683	51.0533	1.77426
	0.031751	48.9988	1.73284
	0.031819	48.4673	1.72168
	0.031887	50.65	1.75883
	0.031955	51.066	1.7634
	0.032023	45.3184	1.66537
	0.032091	49.4505	1.72857
	0.032158	45.1177	1.6573
	0.032226	46.3886	1.67822
	0.032294	49.5855	1.73812
	0.032362	47.2522	1.69624
	0.03243	46.909	1.68453
	0.032498	47.4599	1.6983
	0.032566	46.9648	1.68669
	0.032634	44.9928	1.64913
	0.032702	49.4143	1.73053
	0.03277	42.9172	1.60948
	0.032838	43.3897	1.61776
	0.032906	41.1134	1.59468
	0.032973	40.9497	1.58889
	0.033041	43.0631	1.64807
	0.033109	42.3701	1.63486
	0.033177	41.9089	1.63641
	0.033245	42.9317	1.65249
	0.033313	43.4018	1.665
	0.033381	41.9931	1.64983
	0.033449	40.384	1.61675
	0.033517	39.7864	1.61156
	0.033585	39.1371	1.59797
	0.033653	38.0792	1.57255
	0.033721	39.2244	1.61167
	0.033788	38.5666	1.5857
	0.033856	38.801	1.59361
	0.033924	34.986	1.51595
	0.033992	38.1291	1.5837
	0.03406	38.4388	1.59392
	0.034128	35.988	1.5256
	0.034196	33.5861	1.48894
	0.034264	37.5743	1.57812
	0.034332	34.6737	1.51151
	0.0344	34.2917	1.50267
	0.034468	35.4129	1.52861
	0.034536	34.7759	1.51616
	0.034603	34.5162	1.50811
	0.034671	34.9156	1.52031
	0.034739	32.9633	1.47952
	0.034807	33.9277	1.50315
	0.034875	33.3542	1.49164
	0.034943	33.6309	1.49284
	0.035011	32.9348	1.48163
	0.035079	34.6829	1.52122
	0.035147	33.0496	1.4922
	0.035215	31.5301	1.45782
	0.035283	30.705	1.42965
	0.035351	33.0722	1.49578
	0.035418	30.8874	1.4437
	0.035486	31.8032	1.46629
	0.035554	31.5283	1.45873
	0.035622	33.5586	1.50398
	0.03569	32.4922	1.4934
	0.035758	31.7687	1.46598
	0.035826	30.0752	1.42552
	0.035894	29.1543	1.41128
	0.035962	31.768	1.47268
	0.03603	32.0564	1.48087
	0.036098	31.0542	1.45266
	0.036166	31.7018	1.47152
	0.036233	28.7723	1.40673
	0.036301	28.0949	1.39213
	0.036369	29.3924	1.42168
	0.036437	29.6318	1.42578
	0.036505	28.9991	1.4149
	0.036573	28.2047	1.40734
	0.036641	30.3511	1.47499
	0.036709	27.3835	1.40861
	0.036777	27.212	1.41672
	0.036845	27.0848	1.42213
	0.036913	27.8478	1.44717
	0.036981	29.2828	1.48871
	0.037048	26.8756	1.42769
	0.037116	28.94	1.49591
	0.037184	25.5998	1.41183
	0.037252	27.4726	1.46181
	0.03732	27.5137	1.47315
	0.037388	29.1318	1.51661
	0.037456	27.011	1.46846
	0.037524	25.392	1.42277
	0.037592	28.1149	1.5056
	0.03766	27.5435	1.48815
	0.037728	27.8914	1.49978
	0.037796	23.5953	1.38152
	0.037863	26.6069	1.46157
	0.037931	22.8014	1.36321
	0.037999	24.8631	1.42111
	0.038067	24.1569	1.40978
	0.038135	22.4213	1.35057
	0.038203	25.1454	1.43626
	0.038271	23.8741	1.41125
	0.038339	25.8039	1.47242
	0.038407	25.3396	1.45247
	0.038475	23.8811	1.41368
	0.038543	22.7528	1.38845
	0.038611	23.2701	1.41128
	0.038678	25.6451	1.48095
	0.038746	22.5482	1.39426
	0.038814	23.6495	1.42512
	0.038882	23.425	1.43041
	0.03895	23.1824	1.42483
	0.039018	23.2386	1.42136
	0.039086	23.3993	1.44009
	0.039154	21.9641	1.39068
	0.039222	19.9272	1.33349
	0.03929	23.2099	1.43694
	0.039358	22.7168	1.42385
	0.039426	21.529	1.40045
	0.039493	26.3963	1.54143
	0.039561	20.698	1.37383
	0.039629	19.3315	1.32966
	0.039697	21.8217	1.4121
	0.039765	22.6294	1.45599
	0.039833	22.5359	1.4391
	0.039901	22.681	1.4541
	0.039969	20.9599	1.40097
	0.040037	20.1468	1.3742
	0.040105	20.4452	1.39099
	0.040173	21.1395	1.41214
	0.040241	18.5826	1.33257
	0.040308	20.0986	1.38996
	0.040376	18.6359	1.33794
	0.040444	17.663	1.30828
	0.040512	17.2282	1.28524
	0.04058	20.8591	1.42718
	0.040648	19.9125	1.3984
	0.040716	21.157	1.4423
	0.040784	20.1806	1.41322
	0.040852	18.2896	1.33986
	0.04092	17.1059	1.30747
	0.040988	18.3967	1.35482
	0.041056	16.4477	1.29171
	0.041123	17.5461	1.33169
	0.041191	14.4264	1.20353
	0.041259	16.4018	1.29221
	0.041327	18.8694	1.38703
	0.041395	17.3418	1.33155
	0.041463	17.0946	1.332
	0.041531	18.7352	1.39719
	0.041599	19.9659	1.43419
	0.041667	15.873	1.28971
	0.041735	17.4167	1.35089
	0.041803	19.4157	1.4338
	0.041871	14.9214	1.25945
	0.041938	16.0404	1.30927
	0.042006	17.3432	1.35692
	0.042074	14.7565	1.25764
	0.042142	12.3712	1.15101
	0.04221	17.5489	1.38336
	0.042278	18.3217	1.40348
	0.042346	16.1173	1.33118
	0.042414	14.5712	1.2589
	0.042482	14.5153	1.26096
	0.04255	15.9362	1.32273
	0.042618	16.448	1.33902
	0.042686	12.4376	1.18054
	0.042753	14.1548	1.24994
	0.042821	17.2799	1.37459
	0.042889	15.7025	1.32149
	0.042957	13.1978	1.2164
	0.043025	16.799	1.37426
	0.043093	13.8825	1.24303
	0.043161	13.3912	1.21878
	0.043229	16.1305	1.34568
	0.043297	13.1269	1.21018
	0.043365	13.8026	1.24792
	0.043433	16.1601	1.3447
	0.043501	14.5227	1.27602
	0.043568	14.2283	1.278
	0.043636	13.7457	1.24188
	0.043704	13.6746	1.24866
	0.043772	12.4819	1.18822
	0.04384	12.5391	1.20429
	0.043908	13.3181	1.23552
	0.043976	13.7901	1.25391
	0.044044	11.6506	1.15973
	0.044112	14.1196	1.27613
	0.04418	11.6826	1.164
	0.044248	13.5601	1.2516
	0.044316	11.7032	1.16812
	0.044383	13.3481	1.25162
	0.044451	11.5668	1.16118
	0.044519	10.9602	1.13238
	0.044587	15.3697	1.34198
	0.044655	14.5865	1.31581
	0.044723	11.7014	1.17305
	0.044791	11.8967	1.18897
	0.044859	11.9015	1.18381
	0.044927	11.208	1.15561
	0.044995	11.3248	1.16318
	0.045063	11.2531	1.16161
	0.045131	11.0405	1.16287
	0.045198	10.5013	1.15984
	0.045266	9.55919	1.12274
	0.045334	10.5703	1.18606
	0.045402	9.82293	1.16167
	0.04547	13.5745	1.38416
	0.045538	12.0251	1.30829
	0.045606	11.7263	1.29939
	0.045674	10.7723	1.25684
	0.045742	11.013	1.27775
	0.04581	11.0317	1.30797
	0.045878	9.03695	1.17294
	0.045946	14.461	1.4939
	0.046013	9.20494	1.19205
	0.046081	10.5096	1.29208
	0.046149	10.8472	1.31506
	0.046217	11.1835	1.33757
	0.046285	9.13183	1.2353
	0.046353	8.76242	1.19163
	0.046421	14.6245	1.56687
	0.046489	10.0671	1.30835
	0.046557	11.5427	1.3974
	0.046625	11.9034	1.44488
	0.046693	10.0022	1.31393
	0.046761	10.9208	1.38098
	0.046828	10.307	1.36132
	0.046896	11.5016	1.4369
	0.046964	12.1723	1.50228
	0.047032	9.29129	1.29965
	0.0471	10.681	1.41894
	0.047168	10.7788	1.41661
	0.047236	11.9948	1.50924
	0.047304	11.8376	1.52051
	0.047372	8.09421	1.24577
	0.04744	11.2354	1.48471
	0.047508	9.92613	1.40449
	0.047576	8.29558	1.29139
	0.047643	12.2373	1.57334
	0.047711	12.9095	1.62115
	0.047779	8.37779	1.3128
	0.047847	10.4363	1.47191
	0.047915	9.12832	1.37431
	0.047983	10.6827	1.4915
	0.048051	12.0477	1.61391
	0.048119	10.7282	1.51968
	0.048187	9.26148	1.4205
	0.048255	8.22131	1.36126
	0.048323	9.23525	1.41141
	0.04839	12.218	1.6727
	0.048458	11.7422	1.62345
	0.048526	12.0811	1.67755
	0.048594	9.17025	1.45777
	0.048662	10.0411	1.52166
	0.04873	9.84394	1.54682
	0.048798	13.5574	1.78629
	0.048866	10.1692	1.57187
	0.048934	11.6327	1.67843
	0.049002	9.92683	1.56712
	0.04907	9.23469	1.52786
	0.049138	10.6289	1.61178
	0.049205	7.38398	1.38267
	0.049273	8.00516	1.41772
	0.049341	8.31799	1.44586
	0.049409	7.60944	1.43325
	0.049477	8.82075	1.49838
	0.049545	9.00819	1.55465
	0.049613	6.93757	1.35158
	0.049681	10.6441	1.69909
	0.049749	7.91402	1.48568
	0.049817	6.81643	1.3688
	0.049885	9.23433	1.62568
	0.049953	9.57376	1.62744
	0.05002	8.88789	3.54269

## Sheet: SI Table 1
Size measurements for the silica particles with Light scattering	Sample	Name	PdI	Temperature	(∞C)	Intensity	Mean	(d.nm)	PdI	Number	Mean	(d.nm)	Z-Average	(d.nm)	PdI	Width	(d.nm)	Intensities[1]	(Percent)	Intensities[2]	(Percent)	Intensities[3]	(Percent)	Intensities[4]	(Percent)	Intensities[5]	(Percent)	Intensities[6]	(Percent)	Intensities[7]	(Percent)	Intensities[8]	(Percent)	Intensities[9]	(Percent)	Intensities[10]	(Percent)	Intensities[11]	(Percent)	Intensities[12]	(Percent)	Intensities[13]	(Percent)	Intensities[14]	(Percent)	Intensities[15]	(Percent)	Intensities[16]	(Percent)
Supplementary Table 1	Si_250nm_main	1	0.036	22.1	331.1	0.036	294.4	311.8	59.3	0	0	0	0	0	0	0	0	0	0	0	0	0	0	0	0	0	0	0	0	0	0	0	0	0	0	0	0	0	0	0	0	0	0	0	0	0	0	0	0
	Si_250nm_main	2	0.017	22	338.7	0.017	301.7	319.6	42.25	0	0	0	0	0	0	0	0	0	0	0	0	0	0	0	0	0	0	0	0	0	0	0	0	0	0	0	0	0	0	0	0	0	0	0	0	0	0	0	0
	Si_250nm_main	3	0.059	21.9	348.4	0.059	301.6	320.7	77.7	0	0	0	0	0	0	0	0	0	0	0	0	0	0	0	0	0	0	0	0	0	0	0	0	0	0	0	0	0	0	0	0	0	0	0	0	0	0	0	0
	Si_250nm_main	4	0.12	21.9	370.4	0.12	277.9	320.6	111.2	0	0	0	0	0	0	0	0	0	0	0	0	0	0	0	0	0	0	0	0	0	0	0	0	0	0	0	0	0	0	0	0	0	0	0	0	0	0	0	0.2
	Si_250nm_main	5	0.13	21.9	355.6	0.13	268.5	306.9	110.7	0	0	0	0	0	0	0	0	0	0	0	0	0	0	0	0	0	0	0	0	0	0	0	0	0	0	0	0	0	0	0	0	0	0	0	0	0	0	0	0.2
	Si_250nm_main	6	0.159	22	368.1	0.159	251.6	303.2	120.9	0	0	0	0	0	0	0	0	0	0	0	0	0	0	0	0	0	0	0	0	0	0	0	0	0	0	0	0	0	0	0	0	0	0	0	0	0	0	0	0.5
	Chiao_size_silica_200nm	1	0.017	22	242	0.017	220.5	234.6	30.22	0	0	0	0	0	0	0	0	0	0	0	0	0	0	0	0	0	0	0	0	0	0	0	0	0	0	0	0	0	0	0	0	0	0	0	0	0	0	0	0
	Chiao_size_silica_200nm	2	0.038	22	247.1	0.038	215.1	233.6	45.68	0	0	0	0	0	0	0	0	0	0	0	0	0	0	0	0	0	0	0	0	0	0	0	0	0	0	0	0	0	0	0	0	0	0	0	0	0	0	0	0
	Chiao_size_silica_200nm	3	0.002	22	244.3	0.002	220.3	235.3	10.52	0	0	0	0	0	0	0	0	0	0	0	0	0	0	0	0	0	0	0	0	0	0	0	0	0	0	0	0	0	0	0	0	0	0	0	0	0	0	0	0
	Chiao_size_silica_200nm	4	0.025	22	240.2	0.025	220.6	233.9	37.23	0	0	0	0	0	0	0	0	0	0	0	0	0	0	0	0	0	0	0	0	0	0	0	0	0	0	0	0	0	0	0	0	0	0	0	0	0	0	0	0
	Chiao_size_silica_200nm	5	0.028	22	242.4	0.028	217.2	231.7	38.95	0	0	0	0	0	0	0	0	0	0	0	0	0	0	0	0	0	0	0	0	0	0	0	0	0	0	0	0	0	0	0	0	0	0	0	0	0	0	0	0
	Chiao_size_silica_200nm	6	0.023	22	243.5	0.023	218.8	233	34.99	0	0	0	0	0	0	0	0	0	0	0	0	0	0	0	0	0	0	0	0	0	0	0	0	0	0	0	0	0	0	0	0	0	0	0	0	0	0	0	0
	Chiao_size_silica_200nm	1	0.019	22	328.7	0.019	300.1	313.2	42.86	0	0	0	0	0	0	0	0	0	0	0	0	0	0	0	0	0	0	0	0	0	0	0	0	0	0	0	0	0	0	0	0	0	0	0	0	0	0	0	0
	Chiao_size_silica_200nm	2	0.031	22	328.5	0.031	296.8	311.1	54.87	0	0	0	0	0	0	0	0	0	0	0	0	0	0	0	0	0	0	0	0	0	0	0	0	0	0	0	0	0	0	0	0	0	0	0	0	0	0	0	0
	Chiao_size_silica_200nm	3	0.056	22	336.9	0.056	294	312.2	73.8	0	0	0	0	0	0	0	0	0	0	0	0	0	0	0	0	0	0	0	0	0	0	0	0	0	0	0	0	0	0	0	0	0	0	0	0	0	0	0	0
	Chiao_size_silica_200nm	4	0.096	22	335.5	0.096	280.1	303.1	93.91	0	0	0	0	0	0	0	0	0	0	0	0	0	0	0	0	0	0	0	0	0	0	0	0	0	0	0	0	0	0	0	0	0	0	0	0	0	0	0	0
	Chiao_size_silica_200nm	5	0.067	22	335	0.067	300.7	313.9	81.2	0	0	0	0	0	0	0	0	0	0	0	0	0	0	0	0	0	0	0	0	0	0	0	0	0	0	0	0	0	0	0	0	0	0	0	0	0	0	0	0
	Chiao_size_silica_200nm	6	0.076	22	338.4	0.076	301.2	314.8	87.06	0	0	0	0	0	0	0	0	0	0	0	0	0	0	0	0	0	0	0	0	0	0	0	0	0	0	0	0	0	0	0	0	0	0	0	0	0	0	0	0
	Chiao_size_silica_200nm	1	0.04	22	270.2	0.04	242.8	256.7	51.4	0	0	0	0	0	0	0	0	0	0	0	0	0	0	0	0	0	0	0	0	0	0	0	0	0	0	0	0	0	0	0	0	0	0	0	0	0	0	0	0
	Chiao_size_silica_200nm	2	0.018	22	264.1	0.018	241.1	255.7	34.54	0	0	0	0	0	0	0	0	0	0	0	0	0	0	0	0	0	0	0	0	0	0	0	0	0	0	0	0	0	0	0	0	0	0	0	0	0	0	0	0
	Chiao_size_silica_200nm	3	0.025	22	266	0.025	242.1	257.9	40.85	0	0	0	0	0	0	0	0	0	0	0	0	0	0	0	0	0	0	0	0	0	0	0	0	0	0	0	0	0	0	0	0	0	0	0	0	0	0	0	0
	Chiao_size_silica_200nm	4	0.002	22	262.4	0.002	238.8	253.1	11.32	0	0	0	0	0	0	0	0	0	0	0	0	0	0	0	0	0	0	0	0	0	0	0	0	0	0	0	0	0	0	0	0	0	0	0	0	0	0	0	0
	Chiao_size_silica_200nm	5	0.007	22	267.2	0.007	239.5	255.9	22.13	0	0	0	0	0	0	0	0	0	0	0	0	0	0	0	0	0	0	0	0	0	0	0	0	0	0	0	0	0	0	0	0	0	0	0	0	0	0	0	0
	Chiao_size_silica_200nm	6	0.009	22	270	0.009	243.2	258.8	24.76	0	0	0	0	0	0	0	0	0	0	0	0	0	0	0	0	0	0	0	0	0	0	0	0	0	0	0	0	0	0	0	0	0	0	0	0	0	0	0	0
	Sample Name	PdI	Temperature (∞C)	Intensity Mean (d.nm)	PdI	Number Mean (d.nm)	Z-Average (d.nm)	PdI Width (d.nm)	Intensities[1] (Percent)	Intensities[2] (Percent)	Intensities[3] (Percent)	Intensities[4] (Percent)	Intensities[5] (Percent)	Intensities[6] (Percent)	Intensities[7] (Percent)	Intensities[8] (Percent)	Intensities[9] (Percent)	Intensities[10] (Percent)	Intensities[11] (Percent)	Intensities[12] (Percent)	Intensities[13] (Percent)	Intensities[14] (Percent)	Intensities[15] (Percent)	Intensities[16] (Percent)	Intensities[17] (Percent)	Intensities[18] (Percent)	Intensities[19] (Percent)	Intensities[20] (Percent)	Intensities[21] (Percent)	Intensities[22] (Percent)	Intensities[23] (Percent)	Intensities[24] (Percent)	Intensities[25] (Percent)	Intensities[26] (Percent)	Intensities[27] (Percent)	Intensities[28] (Percent)	Intensities[29] (Percent)	Intensities[30] (Percent)	Intensities[31] (Percent)	Intensities[32] (Percent)	Intensities[33] (Percent)	Intensities[34] (Percent)	Intensities[35] (Percent)	Intensities[36] (Percent)	Intensities[37] (Percent)	Intensities[38] (Percent)	Intensities[39] (Percent)	Intensities[40] (Percent)	Intensities[41] (Percent)
	Si_250nm_main 1	0.036	22.1	331.1	0.036	294.4	311.8	59.3	0	0	0	0	0	0	0	0	0	0	0	0	0	0	0	0	0	0	0	0	0	0	0	0	0	0	0	0	0	0	0	0	0	0	0	0	0	0	0	0	0
	Si_250nm_main 2	0.017	22	338.7	0.017	301.7	319.6	42.25	0	0	0	0	0	0	0	0	0	0	0	0	0	0	0	0	0	0	0	0	0	0	0	0	0	0	0	0	0	0	0	0	0	0	0	0	0	0	0	0	0
	Si_250nm_main 3	0.059	21.9	348.4	0.059	301.6	320.7	77.7	0	0	0	0	0	0	0	0	0	0	0	0	0	0	0	0	0	0	0	0	0	0	0	0	0	0	0	0	0	0	0	0	0	0	0	0	0	0	0	0	0
	Si_250nm_main 4	0.12	21.9	370.4	0.12	277.9	320.6	111.2	0	0	0	0	0	0	0	0	0	0	0	0	0	0	0	0	0	0	0	0	0	0	0	0	0	0	0	0	0	0	0	0	0	0	0	0	0	0	0	0.2	1.1
	Si_250nm_main 5	0.13	21.9	355.6	0.13	268.5	306.9	110.7	0	0	0	0	0	0	0	0	0	0	0	0	0	0	0	0	0	0	0	0	0	0	0	0	0	0	0	0	0	0	0	0	0	0	0	0	0	0	0	0.2	1.3
	Si_250nm_main 6	0.159	22	368.1	0.159	251.6	303.2	120.9	0	0	0	0	0	0	0	0	0	0	0	0	0	0	0	0	0	0	0	0	0	0	0	0	0	0	0	0	0	0	0	0	0	0	0	0	0	0	0	0.5	2.2
	Chiao_size_silica_200nm 1	0.017	22	242	0.017	220.5	234.6	30.22	0	0	0	0	0	0	0	0	0	0	0	0	0	0	0	0	0	0	0	0	0	0	0	0	0	0	0	0	0	0	0	0	0	0	0	0	0	0	0	0	0.2
	Chiao_size_silica_200nm 2	0.038	22	247.1	0.038	215.1	233.6	45.68	0	0	0	0	0	0	0	0	0	0	0	0	0	0	0	0	0	0	0	0	0	0	0	0	0	0	0	0	0	0	0	0	0	0	0	0	0	0	0	0	2.6
	Chiao_size_silica_200nm 3	0.002	22	244.3	0.002	220.3	235.3	10.52	0	0	0	0	0	0	0	0	0	0	0	0	0	0	0	0	0	0	0	0	0	0	0	0	0	0	0	0	0	0	0	0	0	0	0	0	0	0	0	0	0.6
	Chiao_size_silica_200nm 4	0.025	22	240.2	0.025	220.6	233.9	37.23	0	0	0	0	0	0	0	0	0	0	0	0	0	0	0	0	0	0	0	0	0	0	0	0	0	0	0	0	0	0	0	0	0	0	0	0	0	0	0	0	0
	Chiao_size_silica_200nm 5	0.028	22	242.4	0.028	217.2	231.7	38.95	0	0	0	0	0	0	0	0	0	0	0	0	0	0	0	0	0	0	0	0	0	0	0	0	0	0	0	0	0	0	0	0	0	0	0	0	0	0	0	0	1.2
	Chiao_size_silica_200nm 6	0.023	22	243.5	0.023	218.8	233	34.99	0	0	0	0	0	0	0	0	0	0	0	0	0	0	0	0	0	0	0	0	0	0	0	0	0	0	0	0	0	0	0	0	0	0	0	0	0	0	0	0	0.9
	Chiao_size_silica_200nm 1	0.019	22	328.7	0.019	300.1	313.2	42.86	0	0	0	0	0	0	0	0	0	0	0	0	0	0	0	0	0	0	0	0	0	0	0	0	0	0	0	0	0	0	0	0	0	0	0	0	0	0	0	0	0
	Chiao_size_silica_200nm 2	0.031	22	328.5	0.031	296.8	311.1	54.87	0	0	0	0	0	0	0	0	0	0	0	0	0	0	0	0	0	0	0	0	0	0	0	0	0	0	0	0	0	0	0	0	0	0	0	0	0	0	0	0	0
	Chiao_size_silica_200nm 3	0.056	22	336.9	0.056	294	312.2	73.8	0	0	0	0	0	0	0	0	0	0	0	0	0	0	0	0	0	0	0	0	0	0	0	0	0	0	0	0	0	0	0	0	0	0	0	0	0	0	0	0	0
	Chiao_size_silica_200nm 4	0.096	22	335.5	0.096	280.1	303.1	93.91	0	0	0	0	0	0	0	0	0	0	0	0	0	0	0	0	0	0	0	0	0	0	0	0	0	0	0	0	0	0	0	0	0	0	0	0	0	0	0	0	0
	Chiao_size_silica_200nm 5	0.067	22	335	0.067	300.7	313.9	81.2	0	0	0	0	0	0	0	0	0	0	0	0	0	0	0	0	0	0	0	0	0	0	0	0	0	0	0	0	0	0	0	0	0	0	0	0	0	0	0	0	0
	Chiao_size_silica_200nm 6	0.076	22	338.4	0.076	301.2	314.8	87.06	0	0	0	0	0	0	0	0	0	0	0	0	0	0	0	0	0	0	0	0	0	0	0	0	0	0	0	0	0	0	0	0	0	0	0	0	0	0	0	0	0
	Chiao_size_silica_200nm 1	0.04	22	270.2	0.04	242.8	256.7	51.4	0	0	0	0	0	0	0	0	0	0	0	0	0	0	0	0	0	0	0	0	0	0	0	0	0	0	0	0	0	0	0	0	0	0	0	0	0	0	0	0	0
	Chiao_size_silica_200nm 2	0.018	22	264.1	0.018	241.1	255.7	34.54	0	0	0	0	0	0	0	0	0	0	0	0	0	0	0	0	0	0	0	0	0	0	0	0	0	0	0	0	0	0	0	0	0	0	0	0	0	0	0	0	0
	Chiao_size_silica_200nm 3	0.025	22	266	0.025	242.1	257.9	40.85	0	0	0	0	0	0	0	0	0	0	0	0	0	0	0	0	0	0	0	0	0	0	0	0	0	0	0	0	0	0	0	0	0	0	0	0	0	0	0	0	0
	Chiao_size_silica_200nm 4	0.002	22	262.4	0.002	238.8	253.1	11.32	0	0	0	0	0	0	0	0	0	0	0	0	0	0	0	0	0	0	0	0	0	0	0	0	0	0	0	0	0	0	0	0	0	0	0	0	0	0	0	0	0
	Chiao_size_silica_200nm 5	0.007	22	267.2	0.007	239.5	255.9	22.13	0	0	0	0	0	0	0	0	0	0	0	0	0	0	0	0	0	0	0	0	0	0	0	0	0	0	0	0	0	0	0	0	0	0	0	0	0	0	0	0	0
	Chiao_size_silica_200nm 6	0.009	22	270	0.009	243.2	258.8	24.76	0	0	0	0	0	0	0	0	0	0	0	0	0	0	0	0	0	0	0	0	0	0	0	0	0	0	0	0	0	0	0	0	0	0	0	0	0	0	0	0	0
									Average size	256.35	average pdi	0.0168333
										311.383		0.0575
										233.683		0.0221667
[truncated: 108 more columns]

## Sheet: Supp Fig 1c
TGA CB	Filename	CB
Supp Fig 1c	Instrument	name	5500-0315	(172.23.168.1)
	Operator
	rundate	2022-03-30
	proceduresegments	Select	Gas:	Gas	1	Isothermal	10	min	Ramp	20	¬∞C/min	to	900	¬∞C	Mark	End	of	Cycle
	[File	Parameters]
	Run	date	2022-03-30	18:08:20
	Trios	version	4.5.0.42498
	Original	File	Name
	Current	File	Name	D:\TGA_Data\User\AhmetD\CB.tri
	[Procedure]
	Procedure	Name	TGA	Vectra
	Sample	Name	CB
	Pan	Number	5
	Sample	Mass	1.195	mg
	Pan	Type	Platinum	(100	uL)
	Comments
	Project	Name
	Operator
	Test	Custom
	Skip	Weight	Stabilization	FALSE
	Sample	mass	pre-weigh	Not	Available
	Stop	on	Gas	Flow	Error	Yes
	[Signal	List]
	Signal	#1	Time	(min)
	Signal	#2	Temperature	(¬∞C)
	Signal	#3	Weight	(mg)
	Signal	#4	Temperature	Difference	(¬∞C)
	Signal	#5	Sample	Purge	(mL/min)
	Signal	#6	Balance	Purge	(mL/min)
	Signal	#7	Set	Point	Temperature	(¬∞C)
	Signal	#8	Power	Delivered	(W)
	Signal	#9	Ramp	Rate	(¬∞C/min)
	[Configuration]
	Company	Name	ETH
	Instrument	Name	5500-0315
	Instrument	Type	TGA5500
	Serial	Number	5500-0315
	IP	172.23.168.1
	Location	of	Instrument	ETH
	Sampling	Rate	1
	Gas	1	Nitrogen
	Gas	2	Air
	Selected	Gas	Channel	2
	MTGA	HiRes	Licensed	Yes
	[Versions]
	Common	IDD	Version	1
	Cortex	Version	VER	2.1.2.50
	Driver	5.0.0.6
	GDM	Version	1.2.1.2
	PCU	Version	1.2.0.9
	Transducer	Version	1.1.0.32
	[Experiment	Logs]
	Experiment	Log	Entry	#	1	Gas	Select	Segment	is	1
	Experiment	Log	Entry	#	3	Isothermal	Segment	10	min	started
	Experiment	Log	Entry	#	5	Ramp	Segment	20	C/min	to	900	C	Started
	Experiment	Log	Entry	#	7	Mark	Data	set
	[Method	Log]
	Method	Log	Entry	#	1	Gas	Selected	1
	Method	Log	Entry	#	2	Isothermal	10	minutes
	Method	Log	Entry	#	3	(Ramp	704)	Ramp	20	¬∞C/minute	to	900	¬∞C
	Method	Log	Entry	#	4	Mark	End	716
	[Weight	Calibration]
	Date	Applied	2021-08-26	17:34:58
	Empty	Pan	Weight	0	mg
	Low	Reference	Weight	100	mg
	High	Reference	Weight	1.000.000	mg
	Low	Gain	Meter	Reading	1.0788e-05	mg/count
	High	Gain	Meter	Reading	8.611e-05	mg/count
	Low	Meter	Offset	44.053	mg
	High	Meter	Offset	674.677	mg
	[Curie	Calibration]
	Date	Applied	2020-02-19	10:10:02
	Description	From	308	200	¬∞C	to	408	200	¬∞C	at	10	000¬∞C/min
	Gas	Type	Nitrogen
	Pan	Type	Platinum	HT
	Source	Files	1	C:\ProgramData\TA	Instruments\TRIOS\Data\Nickel.tri
	Measured	1	348.661
	Known	1	358.2
	[step]
	Isothermal	10	min
	Time	Temperature	Weight	Weight
	min	¬∞C	mg	%
	0.01	29.82	1.195	99.998
	0.02	29.82	1.195	99.989
	0.04	29.82	1.195	99.983
	0.06	29.81	1.195	99.979
	0.07	29.81	1.195	99.972
	0.09	29.81	1.195	99.967
	0.11	29.81	1.195	99.962
	0.12	29.81	1.195	99.953
	0.14	29.8	1.195	99.944
	0.16	29.8	1.195	99.941
	0.17	29.8	1.195	99.932
	0.19	29.8	1.195	99.924
	0.21	29.8	1.194	99.915
	0.22	29.79	1.194	99.907
	0.24	29.79	1.194	99.9
	0.26	29.79	1.194	99.891
	0.27	29.79	1.194	99.881
	0.29	29.79	1.194	99.873
	0.31	29.78	1.194	99.868
	0.32	29.78	1.194	99.864
	0.34	29.78	1.194	99.86
	0.36	29.78	1.194	99.855
	0.37	29.78	1.194	99.852
	0.39	29.77	1.194	99.848
	0.41	29.77	1.194	99.845
	0.42	29.77	1.194	99.843
	0.44	29.77	1.194	99.842
	0.46	29.77	1.194	99.841
	0.47	29.77	1.194	99.84
	0.49	29.76	1.194	99.841
	0.51	29.76	1.194	99.839
	0.52	29.76	1.194	99.842
	0.54	29.76	1.194	99.847
	0.56	29.76	1.194	99.849
	0.57	29.76	1.194	99.851
	0.59	29.75	1.194	99.853
	0.61	29.75	1.194	99.852
	0.62	29.75	1.194	99.853
	0.64	29.75	1.194	99.858
	0.66	29.75	1.194	99.86
	0.67	29.74	1.194	99.862
	0.69	29.74	1.194	99.864
	0.71	29.74	1.194	99.866
	0.72	29.74	1.194	99.869
	0.74	29.74	1.194	99.869
	0.76	29.74	1.194	99.869
	0.77	29.73	1.194	99.87
	0.79	29.73	1.194	99.872
	0.81	29.73	1.194	99.874
	0.82	29.73	1.194	99.878
	0.84	29.73	1.194	99.88
	0.86	29.73	1.194	99.882
	0.87	29.72	1.194	99.884
	0.89	29.72	1.194	99.884
	0.91	29.72	1.194	99.884
	0.92	29.72	1.194	99.885
	0.94	29.72	1.194	99.884
	0.96	29.72	1.194	99.886
	0.97	29.71	1.194	99.887
	0.99	29.71	1.194	99.888
	1.01	29.71	1.194	99.886
	1.02	29.71	1.194	99.886
	1.04	29.71	1.194	99.886
	1.06	29.7	1.194	99.887
	1.07	29.7	1.194	99.888
	1.09	29.7	1.194	99.887
	1.11	29.7	1.194	99.889
	1.12	29.7	1.194	99.889
	1.14	29.69	1.194	99.889
	1.16	29.69	1.194	99.891
	1.17	29.69	1.194	99.893
	1.19	29.69	1.194	99.895
	1.21	29.69	1.194	99.897
	1.22	29.68	1.194	99.9
	1.24	29.68	1.194	99.903
	1.26	29.68	1.194	99.905
	1.27	29.68	1.194	99.907
	1.29	29.67	1.194	99.908
	1.31	29.67	1.194	99.91
	1.32	29.67	1.194	99.912
	1.34	29.67	1.194	99.914
	1.36	29.67	1.194	99.916
	1.37	29.66	1.194	99.917
	1.39	29.66	1.194	99.916
	1.41	29.66	1.194	99.919
	1.42	29.66	1.194	99.922
	1.44	29.65	1.195	99.924
	1.46	29.65	1.195	99.927
	1.47	29.65	1.195	99.93
	1.49	29.65	1.195	99.932
	1.51	29.64	1.195	99.935
	1.52	29.64	1.195	99.937
	1.54	29.64	1.195	99.94
	1.56	29.63	1.195	99.943
	1.57	29.63	1.195	99.944
	1.59	29.63	1.195	99.947
	1.61	29.62	1.195	99.949
	1.62	29.62	1.195	99.949
	1.64	29.62	1.195	99.952
	1.66	29.62	1.195	99.95
	1.67	29.61	1.195	99.947
	1.69	29.61	1.195	99.946
	1.71	29.61	1.195	99.943
	1.72	29.6	1.195	99.94
	1.74	29.6	1.195	99.939
	1.76	29.6	1.195	99.939
	1.77	29.6	1.195	99.941
	1.79	29.59	1.195	99.943
	1.81	29.59	1.195	99.946
	1.82	29.59	1.195	99.948
	1.84	29.59	1.195	99.952
	1.86	29.58	1.195	99.955
	1.87	29.58	1.195	99.956
	1.89	29.58	1.195	99.957
	1.91	29.58	1.195	99.954
	1.92	29.57	1.195	99.952
	1.94	29.57	1.195	99.952
	1.96	29.57	1.195	99.95
	1.97	29.56	1.195	99.949
	1.99	29.56	1.195	99.947
	2.01	29.56	1.195	99.948
	2.02	29.56	1.195	99.951
	2.04	29.55	1.195	99.954
	2.06	29.55	1.195	99.955
	2.07	29.55	1.195	99.956
	2.09	29.54	1.195	99.96
	2.11	29.54	1.195	99.961
	2.12	29.54	1.195	99.961
	2.14	29.54	1.195	99.959
	2.16	29.53	1.195	99.96
	2.17	29.53	1.195	99.963
	2.19	29.53	1.195	99.964
	2.21	29.52	1.195	99.964
	2.22	29.52	1.195	99.967
	2.24	29.52	1.195	99.968
	2.26	29.52	1.195	99.969
	2.27	29.51	1.195	99.971
	2.29	29.51	1.195	99.974
	2.31	29.51	1.195	99.978
	2.32	29.51	1.195	99.981
	2.34	29.5	1.195	99.983
	2.36	29.5	1.195	99.984
	2.37	29.5	1.195	99.987
	2.39	29.49	1.195	99.988
	2.41	29.49	1.195	99.99
	2.42	29.49	1.195	99.991
	2.44	29.49	1.195	99.989
	2.46	29.48	1.195	99.989
	2.47	29.48	1.195	99.989
	2.49	29.48	1.195	99.991
	2.51	29.48	1.195	99.992
	2.52	29.47	1.195	99.991
	2.54	29.47	1.195	99.99
	2.56	29.47	1.195	99.987
	2.57	29.47	1.195	99.984
	2.59	29.46	1.195	99.986
	2.61	29.46	1.195	99.987
	2.62	29.46	1.195	99.989
	2.64	29.46	1.195	99.989
	2.66	29.45	1.195	99.989
	2.67	29.45	1.195	99.99
	2.69	29.45	1.195	99.991
	2.71	29.45	1.195	99.991
	2.72	29.44	1.195	99.992
	2.74	29.44	1.195	99.993
	2.76	29.44	1.195	99.992
	2.77	29.43	1.195	99.992
	2.79	29.43	1.195	99.992
	2.81	29.43	1.195	99.993
	2.82	29.43	1.195	99.995
	2.84	29.42	1.195	99.998
	2.86	29.42	1.195	99.997
	2.87	29.42	1.195	99.998
	2.89	29.41	1.195	99.999
	2.91	29.41	1.195	100
	2.92	29.41	1.195	100
	2.94	29.41	1.195	100
	2.96	29.4	1.195	100
	2.97	29.4	1.195	100
	2.99	29.4	1.195	100.003
	3.01	29.4	1.195	100.003
	3.02	29.39	1.196	100.005
	3.04	29.39	1.196	100.006
	3.06	29.39	1.196	100.007
	3.07	29.38	1.196	100.006
	3.09	29.38	1.196	100.007
	3.11	29.38	1.196	100.007
	3.12	29.38	1.196	100.008
	3.14	29.37	1.196	100.009
	3.16	29.37	1.196	100.012
	3.17	29.37	1.196	100.011
	3.19	29.36	1.196	100.012
	3.21	29.36	1.196	100.013
	3.22	29.36	1.196	100.016
	3.24	29.36	1.196	100.019
	3.26	29.35	1.196	100.02
	3.27	29.35	1.196	100.02
	3.29	29.35	1.196	100.019
	3.31	29.35	1.196	100.02
	3.32	29.34	1.196	100.02
	3.34	29.34	1.196	100.021
	3.36	29.34	1.196	100.023
	3.37	29.34	1.196	100.024
	3.39	29.33	1.196	100.024
	3.41	29.33	1.196	100.024
	3.42	29.33	1.196	100.026
	3.44	29.33	1.196	100.028
	3.46	29.32	1.196	100.027
	3.47	29.32	1.196	100.026
	3.49	29.32	1.196	100.025
	3.51	29.32	1.196	100.025
	3.52	29.32	1.196	100.025
	3.54	29.31	1.196	100.024
	3.56	29.31	1.196	100.024
	3.57	29.31	1.196	100.024
	3.59	29.31	1.196	100.023
	3.61	29.31	1.196	100.022
	3.62	29.3	1.196	100.023
	3.64	29.3	1.196	100.021
	3.66	29.3	1.196	100.018
	3.67	29.3	1.196	100.017
	3.69	29.29	1.196	100.015
	3.71	29.29	1.196	100.015
	3.72	29.29	1.196	100.016
	3.74	29.29	1.196	100.017
	3.76	29.28	1.196	100.02
	3.77	29.28	1.196	100.021
	3.79	29.28	1.196	100.022
	3.81	29.27	1.196	100.022
	3.82	29.27	1.196	100.022
	3.84	29.27	1.196	100.022
	3.86	29.26	1.196	100.022
	3.87	29.26	1.196	100.023
	3.89	29.25	1.196	100.025
	3.91	29.25	1.196	100.025
	3.92	29.24	1.196	100.026
	3.94	29.24	1.196	100.025
	3.96	29.24	1.196	100.024
	3.97	29.23	1.196	100.024
	3.99	29.23	1.196	100.026
	4.01	29.22	1.196	100.028
	4.02	29.22	1.196	100.028
	4.04	29.22	1.196	100.026
	4.06	29.21	1.196	100.025
	4.07	29.21	1.196	100.026
	4.09	29.21	1.196	100.026
	4.11	29.2	1.196	100.027
	4.12	29.2	1.196	100.029
	4.14	29.2	1.196	100.036
	4.16	29.19	1.196	100.038
	4.17	29.19	1.196	100.039
	4.19	29.19	1.196	100.039
	4.21	29.18	1.196	100.039
	4.22	29.18	1.196	100.038
	4.24	29.18	1.196	100.036
	4.26	29.17	1.196	100.034
	4.27	29.17	1.196	100.034
	4.29	29.17	1.196	100.031
	4.31	29.16	1.196	100.03
	4.32	29.16	1.196	100.031
	4.34	29.16	1.196	100.033
	4.36	29.15	1.196	100.036
	4.37	29.15	1.196	100.036
	4.39	29.15	1.196	100.036
	4.41	29.14	1.196	100.034
	4.42	29.14	1.196	100.034
	4.44	29.14	1.196	100.034
	4.46	29.13	1.196	100.033
	4.47	29.13	1.196	100.033
	4.49	29.13	1.196	100.031
	4.51	29.12	1.196	100.031
	4.52	29.12	1.196	100.033
	4.54	29.12	1.196	100.033
	4.56	29.12	1.196	100.03
	4.57	29.11	1.196	100.03
	4.59	29.11	1.196	100.027
	4.61	29.11	1.196	100.026
	4.62	29.1	1.196	100.026
	4.64	29.1	1.196	100.026
	4.66	29.1	1.196	100.024
	4.67	29.09	1.196	100.025
	4.69	29.09	1.196	100.022
	4.71	29.09	1.196	100.022
	4.72	29.08	1.196	100.022
	4.74	29.08	1.196	100.022
	4.76	29.08	1.196	100.023
	4.77	29.08	1.196	100.026
	4.79	29.07	1.196	100.03
	4.81	29.07	1.196	100.034
	4.82	29.07	1.196	100.037
	4.84	29.07	1.196	100.037
	4.86	29.06	1.196	100.039
	4.87	29.06	1.196	100.04
	4.89	29.06	1.196	100.04
	4.91	29.06	1.196	100.038
	4.92	29.05	1.196	100.037
	4.94	29.05	1.196	100.037
	4.96	29.05	1.196	100.041
	4.97	29.05	1.196	100.047
	4.99	29.05	1.196	100.051
	5.01	29.05	1.196	100.056
	5.02	29.05	1.196	100.059
	5.04	29.05	1.196	100.06
	5.06	29.05	1.196	100.064
	5.07	29.05	1.196	100.067
	5.09	29.05	1.196	100.068
	5.11	29.05	1.196	100.071
	5.12	29.05	1.196	100.07
	5.14	29.05	1.196	100.07
	5.16	29.04	1.196	100.069
	5.17	29.05	1.196	100.067
	5.19	29.05	1.196	100.065
	5.21	29.05	1.196	100.065
	5.22	29.05	1.196	100.065
	5.24	29.05	1.196	100.065
	5.26	29.05	1.196	100.067
	5.27	29.05	1.196	100.067
	5.29	29.05	1.196	100.067
	5.31	29.05	1.196	100.068
	5.32	29.05	1.196	100.068
	5.34	29.05	1.196	100.068
	5.36	29.05	1.196	100.07
	5.37	29.05	1.196	100.07
	5.39	29.05	1.196	100.067
	5.41	29.05	1.196	100.066
	5.42	29.05	1.196	100.067
	5.44	29.05	1.196	100.064
	5.46	29.05	1.196	100.063
	5.47	29.05	1.196	100.064
	5.49	29.06	1.196	100.064
	5.51	29.06	1.196	100.065
	5.52	29.06	1.196	100.067
	5.54	29.06	1.196	100.066
	5.56	29.07	1.196	100.068
	5.57	29.07	1.196	100.07
	5.59	29.08	1.196	100.073
	5.61	29.08	1.196	100.073
	5.62	29.08	1.196	100.074
	5.64	29.09	1.196	100.073
	5.66	29.09	1.196	100.073
	5.67	29.1	1.196	100.073
	5.69	29.1	1.196	100.073
	5.71	29.1	1.196	100.076
	5.72	29.11	1.196	100.079
	5.74	29.11	1.196	100.084
	5.76	29.12	1.196	100.086
	5.77	29.12	1.197	100.089
	5.79	29.13	1.197	100.092
	5.81	29.13	1.197	100.096
	5.82	29.14	1.197	100.1
	5.84	29.14	1.197	100.104
	5.86	29.14	1.197	100.104
	5.87	29.15	1.197	100.105
	5.89	29.15	1.197	100.105
	5.91	29.16	1.197	100.107
	5.92	29.16	1.197	100.11
	5.94	29.17	1.197	100.109
	5.96	29.17	1.197	100.109
	5.97	29.18	1.197	100.106
	5.99	29.18	1.197	100.105
	6.01	29.19	1.197	100.105
	6.02	29.19	1.197	100.102
	6.04	29.2	1.197	100.102
	6.06	29.2	1.197	100.103
	6.07	29.2	1.197	100.106
	6.09	29.21	1.197	100.108
	6.11	29.21	1.197	100.108
	6.12	29.22	1.197	100.107
	6.14	29.22	1.197	100.107
	6.16	29.23	1.197	100.109
	6.17	29.23	1.197	100.109
	6.19	29.24	1.197	100.108
	6.21	29.24	1.197	100.108
	6.22	29.25	1.197	100.107
	6.24	29.25	1.197	100.105
	6.26	29.26	1.197	100.104
	6.27	29.26	1.197	100.104
	6.29	29.27	1.197	100.102
	6.31	29.27	1.197	100.101
	6.32	29.28	1.197	100.1
	6.34	29.28	1.197	100.099
	6.36	29.29	1.197	100.098
	6.37	29.29	1.197	100.096
	6.39	29.3	1.197	100.096
	6.41	29.3	1.197	100.096
	6.42	29.31	1.197	100.096
	6.44	29.31	1.197	100.095
	6.46	29.32	1.197	100.092
	6.47	29.32	1.197	100.091
	6.49	29.33	1.197	100.09
	6.51	29.33	1.197	100.089
	6.52	29.34	1.196	100.088
	6.54	29.34	1.196	100.088
	6.56	29.35	1.196	100.087
	6.57	29.35	1.196	100.088
	6.59	29.36	1.196	100.088
	6.61	29.37	1.197	100.089
	6.62	29.37	1.197	100.091
	6.64	29.38	1.197	100.092
	6.66	29.38	1.197	100.091
	6.67	29.39	1.197	100.089
	6.69	29.39	1.197	100.09
	6.71	29.4	1.197	100.09
	6.72	29.4	1.197	100.091
	6.74	29.41	1.197	100.092
	6.76	29.41	1.197	100.089
	6.77	29.42	1.196	100.087
	6.79	29.42	1.196	100.086
	6.81	29.43	1.196	100.086
	6.82	29.44	1.196	100.087
	6.84	29.44	1.196	100.088
	6.86	29.45	1.196	100.087
	6.87	29.45	1.196	100.085
	6.89	29.46	1.196	100.085
	6.91	29.46	1.196	100.083
	6.92	29.47	1.196	100.083
	6.94	29.47	1.196	100.084
	6.96	29.48	1.196	100.086
	6.97	29.48	1.196	100.086
	6.99	29.49	1.196	100.085
	7.01	29.49	1.196	100.084
	7.02	29.5	1.196	100.085
	7.04	29.51	1.196	100.087
	7.06	29.51	1.196	100.087
	7.07	29.52	1.197	100.09
	7.09	29.52	1.197	100.092
	7.11	29.53	1.197	100.093
	7.12	29.53	1.197	100.094
	7.14	29.54	1.197	100.096
	7.16	29.54	1.197	100.097
	7.17	29.55	1.197	100.098
	7.19	29.55	1.197	100.098
	7.21	29.56	1.197	100.1
	7.22	29.56	1.197	100.101
	7.24	29.56	1.197	100.103
	7.26	29.57	1.197	100.106
	7.27	29.57	1.197	100.109
	7.29	29.58	1.197	100.112
	7.31	29.58	1.197	100.115
	7.32	29.59	1.197	100.118
	7.34	29.59	1.197	100.119
	7.36	29.6	1.197	100.118
	7.37	29.6	1.197	100.117
	7.39	29.6	1.197	100.115
	7.41	29.61	1.197	100.115
	7.42	29.61	1.197	100.112
	7.44	29.62	1.197	100.109
	7.46	29.62	1.197	100.108
	7.47	29.62	1.197	100.108
	7.49	29.63	1.197	100.108
	7.51	29.63	1.197	100.108
	7.52	29.63	1.197	100.111
	7.54	29.64	1.197	100.111
	7.56	29.64	1.197	100.111
	7.57	29.64	1.197	100.11
	7.59	29.65	1.197	100.111
	7.61	29.65	1.197	100.112
	7.62	29.65	1.197	100.114
	7.64	29.65	1.197	100.115
	7.66	29.66	1.197	100.117
	7.67	29.66	1.197	100.117
	7.69	29.66	1.197	100.118
	7.71	29.66	1.197	100.119
	7.72	29.67	1.197	100.12
	7.74	29.67	1.197	100.12
	7.76	29.67	1.197	100.122
	7.77	29.67	1.197	100.125
	7.79	29.67	1.197	100.127
	7.81	29.67	1.197	100.128
	7.82	29.67	1.197	100.13
	7.84	29.68	1.197	100.13
	7.86	29.68	1.197	100.132
	7.87	29.68	1.197	100.133
	7.89	29.68	1.197	100.134
	7.91	29.68	1.197	100.135
	7.92	29.68	1.197	100.136
	7.94	29.68	1.197	100.136
	7.96	29.68	1.197	100.136
	7.97	29.68	1.197	100.137
	7.99	29.68	1.197	100.139
	8.01	29.68	1.197	100.139
	8.02	29.68	1.197	100.141
	8.04	29.69	1.197	100.141
	8.06	29.69	1.197	100.143
	8.07	29.69	1.197	100.145
	8.09	29.69	1.197	100.145
	8.11	29.69	1.197	100.144
	8.12	29.69	1.197	100.144
	8.14	29.69	1.197	100.144
	8.16	29.69	1.197	100.144
	8.17	29.69	1.197	100.143
	8.19	29.69	1.197	100.144
	8.21	29.69	1.197	100.144
	8.22	29.69	1.197	100.142
	8.24	29.69	1.197	100.143
	8.26	29.69	1.197	100.144
	8.27	29.69	1.197	100.145
	8.29	29.69	1.197	100.143
	8.31	29.69	1.197	100.142
	8.32	29.69	1.197	100.14
	8.34	29.69	1.197	100.14
	8.36	29.69	1.197	100.142
	8.37	29.69	1.197	100.144
	8.39	29.68	1.197	100.145
	8.41	29.68	1.197	100.146
	8.42	29.68	1.197	100.145
	8.44	29.68	1.197	100.144
	8.46	29.68	1.197	100.143
	8.47	29.68	1.197	100.141
	8.49	29.68	1.197	100.14
	8.51	29.68	1.197	100.139
	8.52	29.67	1.197	100.139
	8.54	29.67	1.197	100.138
	8.56	29.67	1.197	100.14
	8.57	29.67	1.197	100.143
	8.59	29.67	1.197	100.146
	8.61	29.67	1.197	100.148
	8.62	29.67	1.197	100.15
	8.64	29.67	1.197	100.152
	8.66	29.67	1.197	100.151
	8.67	29.66	1.197	100.153
	8.69	29.66	1.197	100.155
	8.71	29.66	1.197	100.157
	8.72	29.66	1.197	100.158
	8.74	29.66	1.197	100.157
	8.76	29.66	1.197	100.155
	8.77	29.66	1.197	100.154
	8.79	29.65	1.197	100.153
	8.81	29.65	1.197	100.151
	8.82	29.65	1.197	100.152
	8.84	29.65	1.197	100.154
	8.86	29.65	1.197	100.154
	8.87	29.65	1.197	100.156
	8.89	29.64	1.197	100.154
	8.91	29.64	1.197	100.154
	8.92	29.64	1.197	100.156
	8.94	29.64	1.197	100.157
	8.96	29.64	1.197	100.157
	8.97	29.63	1.197	100.159
	8.99	29.63	1.197	100.161
	9.01	29.63	1.197	100.163
	9.02	29.63	1.197	100.163
	9.04	29.63	1.197	100.163
	9.06	29.62	1.197	100.164
	9.07	29.62	1.197	100.163
	9.09	29.62	1.197	100.163
	9.11	29.62	1.197	100.162
	9.12	29.61	1.197	100.161
	9.14	29.61	1.197	100.162
	9.16	29.61	1.197	100.162
	9.17	29.6	1.197	100.16
	9.19	29.6	1.197	100.16
	9.21	29.6	1.197	100.164
	9.22	29.6	1.197	100.164
	9.24	29.59	1.197	100.162
	9.26	29.59	1.197	100.161
	9.27	29.59	1.197	100.16
	9.29	29.59	1.197	100.159
	9.31	29.58	1.197	100.159
	9.32	29.58	1.197	100.159
	9.34	29.58	1.197	100.158
	9.36	29.57	1.197	100.156
	9.37	29.57	1.197	100.154
	9.39	29.57	1.197	100.151
	9.41	29.57	1.197	100.15
	9.42	29.56	1.197	100.15
	9.44	29.56	1.197	100.149
	9.46	29.56	1.197	100.148
	9.47	29.56	1.197	100.146
	9.49	29.55	1.197	100.146
	9.51	29.55	1.197	100.144
	9.52	29.55	1.197	100.142
	9.54	29.54	1.197	100.141
	9.56	29.54	1.197	100.142
	9.57	29.54	1.197	100.141
	9.59	29.54	1.197	100.144
	9.61	29.53	1.197	100.147
	9.62	29.53	1.197	100.148
	9.64	29.53	1.197	100.151
	9.66	29.52	1.197	100.153
	9.67	29.52	1.197	100.155
	9.69	29.52	1.197	100.157
	9.71	29.51	1.197	100.157
	9.72	29.51	1.197	100.157
	9.74	29.51	1.197	100.157
	9.76	29.51	1.197	100.158
	9.77	29.5	1.197	100.158
	9.79	29.5	1.197	100.158
	9.81	29.5	1.197	100.156
	9.82	29.49	1.197	100.158
	9.84	29.49	1.197	100.158
	9.86	29.49	1.197	100.156
	9.87	29.48	1.197	100.153
	9.89	29.48	1.197	100.152
	9.91	29.48	1.197	100.153
	9.92	29.47	1.197	100.153
	9.94	29.47	1.197	100.154
	9.96	29.47	1.197	100.157
	9.97	29.46	1.197	100.159
	9.99	29.46	1.197	100.163
	10.01	29.46	1.197	100.165
	10.02	29.46	1.197	100.167
	10.04	29.45	1.197	100.168
	10.06	29.45	1.197	100.17
	10.07	29.45	1.197	100.172
	10.09	29.45	1.197	100.171
	10.11	29.45	1.197	100.169
	10.12	29.45	1.197	100.169
	10.14	29.46	1.197	100.171
	10.16	29.48	1.198	100.176
	10.17	29.5	1.198	100.18
	10.19	29.54	1.198	100.185
	10.21	29.58	1.198	100.189
	10.22	29.64	1.198	100.193
	10.24	29.72	1.198	100.199
	10.26	29.81	1.198	100.209
	10.27	29.92	1.198	100.218
	10.29	30.05	1.198	100.224
	10.31	30.19	1.198	100.231
	10.32	30.35	1.198	100.242
	10.34	30.53	1.198	100.252
	10.36	30.73	1.199	100.262
	10.37	30.95	1.199	100.272
	10.39	31.18	1.199	100.284
	10.41	31.43	1.199	100.297
	10.42	31.69	1.199	100.308
	10.44	31.96	1.199	100.318
	10.46	32.24	1.199	100.327
	10.47	32.54	1.199	100.33
	10.49	32.83	1.199	100.336
	10.51	33.13	1.2	100.341
	10.52	33.43	1.2	100.341
	10.54	33.74	1.199	100.34
	10.56	34.05	1.199	100.339
	10.57	34.35	1.199	100.338
	10.59	34.66	1.199	100.339
	10.61	34.97	1.2	100.342
	10.62	35.28	1.2	100.344
	10.64	35.59	1.2	100.348
	10.66	35.9	1.2	100.351
	10.67	36.22	1.2	100.353
	10.69	36.54	1.2	100.354
	10.71	36.87	1.2	100.358
	10.72	37.19	1.2	100.362
	10.74	37.52	1.2	100.364
	10.76	37.85	1.2	100.366
	10.77	38.19	1.2	100.369
	10.79	38.52	1.2	100.371
	10.81	38.86	1.2	100.372
	10.82	39.19	1.2	100.373
	10.84	39.53	1.2	100.376
	10.86	39.86	1.2	100.379
	10.87	40.19	1.2	100.379
	10.89	40.53	1.2	100.381
	10.91	40.86	1.2	100.383
	10.92	41.19	1.2	100.385
	10.94	41.52	1.2	100.386
	10.96	41.85	1.2	100.387
	10.97	42.18	1.2	100.386
	10.99	42.52	1.2	100.386
	11.01	42.85	1.2	100.386
	11.02	43.18	1.2	100.387
	11.04	43.52	1.2	100.386
	11.06	43.86	1.2	100.386
	11.07	44.19	1.2	100.388
	11.09	44.53	1.2	100.389
	11.11	44.87	1.2	100.392
	11.12	45.21	1.2	100.392
	11.14	45.54	1.2	100.394
	11.16	45.88	1.2	100.398
	11.17	46.22	1.2	100.401
	11.19	46.55	1.2	100.4
	11.21	46.89	1.2	100.401
	11.22	47.22	1.2	100.4
	11.24	47.56	1.2	100.399
	11.26	47.89	1.2	100.402
	11.27	48.23	1.2	100.401
	11.29	48.56	1.2	100.403
	11.31	48.9	1.2	100.406
	11.32	49.24	1.2	100.409
	11.34	49.57	1.2	100.412
	11.36	49.91	1.2	100.414
	11.37	50.25	1.2	100.416
	11.39	50.58	1.2	100.418
	11.41	50.92	1.2	100.423
	11.42	51.26	1.201	100.427
	11.44	51.59	1.201	100.429
	11.46	51.93	1.201	100.431
	11.47	52.27	1.201	100.429
	11.49	52.6	1.201	100.427
	11.51	52.94	1.201	100.429
	11.52	53.27	1.201	100.429
	11.54	53.61	1.201	100.429
	11.56	53.95	1.201	100.431
	11.57	54.28	1.201	100.434
	11.59	54.62	1.201	100.438
	11.61	54.95	1.201	100.441
	11.62	55.29	1.201	100.443
	11.64	55.62	1.201	100.445
	11.66	55.96	1.201	100.447
	11.67	56.29	1.201	100.445
	11.69	56.63	1.201	100.442
	11.71	56.97	1.201	100.441
	11.72	57.3	1.201	100.44
	11.74	57.64	1.201	100.44
	11.76	57.97	1.201	100.437
	11.77	58.31	1.201	100.438
	11.79	58.65	1.201	100.438
	11.81	58.98	1.201	100.438
	11.82	59.32	1.201	100.439
	11.84	59.65	1.201	100.439
	11.86	59.99	1.201	100.439
	11.87	60.32	1.201	100.439
	11.89	60.66	1.201	100.44
	11.91	60.99	1.201	100.441
	11.92	61.33	1.201	100.44
	11.94	61.66	1.201	100.44
	11.96	62	1.201	100.441
	11.97	62.33	1.201	100.441
	11.99	62.67	1.201	100.439
	12.01	63	1.201	100.439
	12.02	63.34	1.201	100.44
	12.04	63.68	1.201	100.44
	12.06	64.01	1.201	100.44
	12.07	64.35	1.201	100.442
	12.09	64.68	1.201	100.445
	12.11	65.02	1.201	100.448
	12.12	65.35	1.201	100.452
	12.14	65.69	1.201	100.455
	12.16	66.02	1.201	100.457
	12.17	66.36	1.201	100.457
	12.19	66.69	1.201	100.46
	12.21	67.03	1.201	100.462
	12.22	67.36	1.201	100.463
	12.24	67.7	1.201	100.465
	12.26	68.03	1.201	100.466
	12.27	68.37	1.201	100.467
	12.29	68.7	1.201	100.469
	12.31	69.04	1.201	100.47
	12.32	69.37	1.201	100.471
	12.34	69.71	1.201	100.47
	12.36	70.04	1.201	100.471
	12.37	70.38	1.201	100.469
	12.39	70.71	1.201	100.466
	12.41	71.04	1.201	100.462
	12.42	71.38	1.201	100.459
	12.44	71.71	1.201	100.46
	12.46	72.05	1.201	100.459
	12.47	72.38	1.201	100.458
	12.49	72.72	1.201	100.458
	12.51	73.05	1.201	100.46
	12.52	73.39	1.201	100.461
	12.54	73.72	1.201	100.464
	12.56	74.05	1.201	100.467
	12.57	74.39	1.201	100.47
	12.59	74.72	1.201	100.471
	12.61	75.06	1.201	100.474
	12.62	75.39	1.201	100.478
	12.64	75.73	1.201	100.483
	12.66	76.06	1.201	100.486
	12.67	76.39	1.201	100.493
	12.69	76.73	1.201	100.496
	12.71	77.06	1.201	100.499
	12.72	77.4	1.201	100.5
	12.74	77.73	1.201	100.502
	12.76	78.07	1.201	100.504
	12.77	78.4	1.201	100.504
	12.79	78.73	1.201	100.504
	12.81	79.07	1.201	100.505
	12.82	79.4	1.201	100.505
	12.84	79.74	1.201	100.505
	12.86	80.07	1.201	100.506
	12.87	80.41	1.201	100.507
	12.89	80.74	1.202	100.51
	12.91	81.07	1.202	100.513
	12.92	81.41	1.202	100.515
	12.94	81.74	1.202	100.518
	12.96	82.08	1.202	100.52
	12.97	82.41	1.202	100.521
	12.99	82.74	1.202	100.523
	13.01	83.08	1.202	100.524
	13.02	83.41	1.202	100.525
	13.04	83.74	1.202	100.524
	13.06	84.08	1.202	100.523
	13.07	84.41	1.202	100.522
	13.09	84.75	1.202	100.521
	13.11	85.08	1.202	100.521
	13.12	85.41	1.202	100.522
	13.14	85.75	1.202	100.524
	13.16	86.08	1.202	100.524
	13.17	86.41	1.202	100.521
	13.19	86.75	1.202	100.52
	13.21	87.08	1.202	100.521
	13.22	87.41	1.202	100.52
	13.24	87.75	1.202	100.519
	13.26	88.08	1.202	100.521
	13.27	88.42	1.202	100.525
	13.29	88.75	1.202	100.527
	13.31	89.08	1.202	100.527
	13.32	89.42	1.202	100.529
	13.34	89.75	1.202	100.532
	13.36	90.09	1.202	100.534
	13.37	90.42	1.202	100.533
	13.39	90.75	1.202	100.534
	13.41	91.09	1.202	100.535
	13.42	91.42	1.202	100.536
	13.44	91.75	1.202	100.536
	13.46	92.09	1.202	100.537
	13.47	92.42	1.202	100.54
	13.49	92.75	1.202	100.542
	13.51	93.09	1.202	100.543
	13.52	93.42	1.202	100.542
	13.54	93.75	1.202	100.542
	13.56	94.09	1.202	100.541
	13.57	94.42	1.202	100.54
	13.59	94.76	1.202	100.539
	13.61	95.09	1.202	100.539
	13.62	95.42	1.202	100.542
	13.64	95.76	1.202	100.544
	13.66	96.09	1.202	100.546
	13.67	96.42	1.202	100.547
	13.69	96.76	1.202	100.547
	13.71	97.09	1.202	100.546
	13.72	97.42	1.202	100.546
	13.74	97.76	1.202	100.545
	13.76	98.09	1.202	100.544
	13.77	98.42	1.202	100.541
	13.79	98.76	1.202	100.541
	13.81	99.09	1.202	100.539
	13.82	99.42	1.202	100.539
	13.84	99.76	1.202	100.54
	13.86	100.09	1.202	100.54
	13.87	100.42	1.202	100.537
	13.89	100.76	1.202	100.536
	13.91	101.09	1.202	100.537
	13.92	101.43	1.202	100.538
	13.94	101.76	1.202	100.542
	13.96	102.09	1.202	100.544
	13.97	102.43	1.202	100.547
	13.99	102.76	1.202	100.547
	14.01	103.09	1.202	100.547
	14.02	103.43	1.202	100.548
	14.04	103.76	1.202	100.546
	14.06	104.09	1.202	100.546
	14.07	104.43	1.202	100.547
	14.09	104.76	1.202	100.55
	14.11	105.09	1.202	100.55
	14.12	105.42	1.202	100.552
	14.14	105.76	1.202	100.554
	14.16	106.09	1.202	100.552
	14.17	106.42	1.202	100.552
	14.19	106.76	1.202	100.553
	14.21	107.09	1.202	100.555
	14.22	107.42	1.202	100.555
	14.24	107.76	1.202	100.558
	14.26	108.09	1.202	100.561
	14.27	108.42	1.202	100.562
	14.29	108.76	1.202	100.562
	14.31	109.09	1.202	100.561
	14.32	109.42	1.202	100.561
	14.34	109.76	1.202	100.565
	14.36	110.09	1.202	100.568
	14.37	110.42	1.202	100.572
	14.39	110.76	1.202	100.572
	14.41	111.09	1.202	100.572
	14.42	111.42	1.202	100.572
	14.44	111.76	1.202	100.573
	14.46	112.09	1.202	100.573
	14.47	112.42	1.202	100.573
	14.49	112.75	1.202	100.571
	14.51	113.09	1.202	100.571
	14.52	113.42	1.202	100.573
	14.54	113.75	1.202	100.573
	14.56	114.09	1.202	100.57
	14.57	114.42	1.202	100.569
	14.59	114.75	1.202	100.57
	14.61	115.09	1.202	100.571
	14.62	115.42	1.202	100.571
	14.64	115.75	1.202	100.571
	14.66	116.09	1.202	100.571
	14.67	116.42	1.202	100.572
	14.69	116.75	1.202	100.573
	14.71	117.09	1.202	100.574
	14.72	117.42	1.202	100.577
	14.74	117.75	1.202	100.58
	14.76	118.09	1.202	100.583
	14.77	118.42	1.202	100.58
	14.79	118.75	1.202	100.577
	14.81	119.09	1.202	100.578
	14.82	119.42	1.202	100.58
	14.84	119.75	1.202	100.579
	14.86	120.09	1.202	100.577
	14.87	120.42	1.202	100.577
	14.89	120.75	1.202	100.577
	14.91	121.08	1.202	100.574
	14.92	121.42	1.202	100.572
	14.94	121.75	1.202	100.572
	14.96	122.08	1.202	100.571
	14.97	122.42	1.202	100.571
	14.99	122.75	1.202	100.573
	15.01	123.08	1.202	100.571
	15.02	123.42	1.202	100.568
	15.04	123.75	1.202	100.568
	15.06	124.08	1.202	100.567
	15.07	124.42	1.202	100.567
	15.09	124.75	1.202	100.567
	15.11	125.08	1.202	100.566
	15.12	125.41	1.202	100.565
	15.14	125.75	1.202	100.564
	15.16	126.08	1.202	100.565
	15.17	126.41	1.202	100.565
	15.19	126.75	1.202	100.563
	15.21	127.08	1.202	100.561
	15.22	127.41	1.202	100.56
	15.24	127.75	1.202	100.556
	15.26	128.08	1.202	100.554
	15.27	128.41	1.202	100.554
	15.29	128.75	1.202	100.553
	15.31	129.08	1.202	100.552
	15.32	129.41	1.202	100.551
	15.34	129.74	1.202	100.551
	15.36	130.08	1.202	100.553
	15.37	130.41	1.202	100.557
	15.39	130.74	1.202	100.56
	15.41	131.08	1.202	100.559
	15.42	131.41	1.202	100.559
	15.44	131.74	1.202	100.558
	15.46	132.08	1.202	100.558
	15.47	132.41	1.202	100.558
	15.49	132.74	1.202	100.556
	15.51	133.08	1.202	100.555
	15.52	133.41	1.202	100.553
	15.54	133.74	1.202	100.553
	15.56	134.08	1.202	100.554
	15.57	134.41	1.202	100.555
	15.59	134.74	1.202	100.556
	15.61	135.07	1.202	100.558
	15.62	135.41	1.202	100.56
	15.64	135.74	1.202	100.561
	15.66	136.07	1.202	100.562
	15.67	136.41	1.202	100.563
	15.69	136.74	1.202	100.564
	15.71	137.07	1.202	100.567
	15.72	137.4	1.202	100.569
	15.74	137.74	1.202	100.57
	15.76	138.07	1.202	100.568
	15.77	138.4	1.202	100.567
	15.79	138.74	1.202	100.567
	15.81	139.07	1.202	100.566
	15.82	139.4	1.202	100.568
	15.84	139.74	1.202	100.569
	15.86	140.07	1.202	100.57
	15.87	140.4	1.202	100.568
	15.89	140.74	1.202	100.569
	15.91	141.07	1.202	100.57
	15.92	141.4	1.202	100.571
	15.94	141.73	1.202	100.571
	15.96	142.07	1.202	100.57
	15.97	142.4	1.202	100.572
	15.99	142.73	1.202	100.573
	16.01	143.07	1.202	100.573
	16.02	143.4	1.202	100.572
	16.04	143.73	1.202	100.57
	16.06	144.06	1.202	100.57
	16.07	144.4	1.202	100.57
	16.09	144.73	1.202	100.572
	16.11	145.06	1.202	100.572
	16.12	145.4	1.202	100.573
	16.14	145.73	1.202	100.574
	16.16	146.06	1.202	100.577
	16.17	146.4	1.202	100.578
	16.19	146.73	1.202	100.58
	16.21	147.06	1.202	100.581
	16.22	147.39	1.202	100.583
	16.24	147.73	1.202	100.585
	16.26	148.06	1.202	100.584
	16.27	148.39	1.202	100.583
	16.29	148.73	1.202	100.584
	16.31	149.06	1.202	100.586
	16.32	149.39	1.203	100.591
	16.34	149.73	1.203	100.594
	16.36	150.06	1.203	100.597
	16.37	150.39	1.203	100.599
	16.39	150.72	1.203	100.598
	16.41	151.06	1.203	100.599
	16.42	151.39	1.203	100.601
	16.44	151.72	1.203	100.601
	16.46	152.06	1.203	100.602
	16.47	152.39	1.203	100.602
	16.49	152.72	1.203	100.6
	16.51	153.06	1.203	100.6
	16.52	153.39	1.203	100.6
	16.54	153.72	1.203	100.602
	16.56	154.06	1.203	100.604
	16.57	154.39	1.203	100.605
	16.59	154.72	1.203	100.607
	16.61	155.05	1.203	100.608
	16.62	155.39	1.203	100.608
	16.64	155.72	1.203	100.608
	16.66	156.05	1.203	100.607
	16.67	156.39	1.203	100.604
	16.69	156.72	1.203	100.601
	16.71	157.05	1.203	100.6
	16.72	157.38	1.203	100.601
	16.74	157.72	1.203	100.6
	16.76	158.05	1.203	100.6
	16.77	158.38	1.203	100.599
	16.79	158.72	1.203	100.596
	16.81	159.05	1.203	100.594
	16.82	159.38	1.203	100.591
	16.84	159.72	1.202	100.589
	16.86	160.05	1.202	100.585
	16.87	160.38	1.202	100.583
	16.89	160.72	1.202	100.583
	16.91	161.05	1.202	100.584
	16.92	161.38	1.202	100.586
	16.94	161.71	1.202	100.587
	16.96	162.05	1.202	100.586
	16.97	162.38	1.202	100.586
	16.99	162.71	1.202	100.584
	17.01	163.05	1.202	100.585
	17.02	163.38	1.202	100.587
	17.04	163.71	1.202	100.588
	17.06	164.04	1.202	100.59
	17.07	164.38	1.202	100.591
	17.09	164.71	1.203	100.594
	17.11	165.04	1.203	100.595
	17.12	165.37	1.203	100.594
	17.14	165.71	1.203	100.594
	17.16	166.04	1.203	100.593
	17.17	166.37	1.203	100.594
	17.19	166.71	1.203	100.594
	17.21	167.04	1.203	100.592
	17.22	167.37	1.203	100.592
	17.24	167.71	1.203	100.592
	17.26	168.04	1.203	100.593
	17.27	168.37	1.203	100.595
	17.29	168.71	1.203	100.595
	17.31	169.04	1.203	100.598
	17.32	169.37	1.203	100.599
	17.34	169.71	1.203	100.601
	17.36	170.04	1.203	100.603
	17.37	170.37	1.203	100.603
	17.39	170.71	1.203	100.602
	17.41	171.04	1.203	100.6
	17.42	171.37	1.203	100.599
	17.44	171.7	1.203	100.598
	17.46	172.04	1.203	100.596
	17.47	172.37	1.203	100.596
	17.49	172.7	1.203	100.595
	17.51	173.04	1.203	100.594
	17.52	173.37	1.203	100.592
	17.54	173.7	1.202	100.588
	17.56	174.04	1.202	100.584
	17.57	174.37	1.202	100.585
	17.59	174.7	1.202	100.587
	17.61	175.03	1.202	100.587
	17.62	175.37	1.202	100.588
	17.64	175.7	1.202	100.59
	17.66	176.03	1.203	100.592
	17.67	176.37	1.203	100.596
	17.69	176.7	1.203	100.596
	17.71	177.03	1.203	100.594
	17.72	177.37	1.203	100.593
	17.74	177.7	1.203	100.593
	17.76	178.03	1.203	100.593
	17.77	178.36	1.203	100.594
	17.79	178.7	1.203	100.596
	17.81	179.03	1.203	100.595
	17.82	179.36	1.203	100.596
	17.84	179.7	1.203	100.593
	17.86	180.03	1.203	100.593
	17.87	180.36	1.202	100.591
	17.89	180.7	1.202	100.59
	17.91	181.03	1.202	100.587
	17.92	181.36	1.202	100.582
	17.94	181.7	1.202	100.58
	17.96	182.03	1.202	100.578
	17.97	182.36	1.202	100.579
	17.99	182.69	1.202	100.579
	18.01	183.03	1.202	100.582
	18.02	183.36	1.202	100.582
	18.04	183.69	1.202	100.583
	18.06	184.03	1.202	100.585
	18.07	184.36	1.202	100.587
	18.09	184.69	1.202	100.589
	18.11	185.03	1.203	100.594
	18.12	185.36	1.203	100.595
	18.14	185.69	1.203	100.593
	18.16	186.02	1.203	100.592
	18.17	186.36	1.203	100.592
	18.19	186.69	1.203	100.593
	18.21	187.02	1.203	100.595
	18.22	187.36	1.203	100.596
	18.24	187.69	1.203	100.596
	18.26	188.02	1.203	100.596
	18.27	188.36	1.203	100.593
	18.29	188.69	1.203	100.592
	18.31	189.02	1.203	100.595
	18.32	189.35	1.203	100.595
	18.34	189.69	1.203	100.596
	18.36	190.02	1.203	100.597
	18.37	190.35	1.203	100.598
	18.39	190.69	1.203	100.597
	18.41	191.02	1.203	100.595
	18.42	191.35	1.203	100.592
	18.44	191.69	1.202	100.59
	18.46	192.02	1.203	100.591
	18.47	192.35	1.203	100.591
	18.49	192.68	1.202	100.588
	18.51	193.02	1.202	100.586
	18.52	193.35	1.202	100.584
	18.54	193.68	1.202	100.585
	18.56	194.02	1.202	100.587
	18.57	194.35	1.202	100.589
	18.59	194.68	1.202	100.589
	18.61	195.02	1.202	100.59
	18.62	195.35	1.202	100.589
	18.64	195.68	1.202	100.59
	18.66	196.01	1.203	100.592
	18.67	196.35	1.203	100.591
	18.69	196.68	1.203	100.593
	18.71	197.01	1.203	100.594
	18.72	197.35	1.203	100.595
	18.74	197.68	1.203	100.598
	18.76	198.01	1.203	100.601
	18.77	198.34	1.203	100.603
	18.79	198.68	1.203	100.606
	18.81	199.01	1.203	100.608
	18.82	199.34	1.203	100.609
	18.84	199.68	1.203	100.611
	18.86	200.01	1.203	100.612
	18.87	200.34	1.203	100.614
	18.89	200.68	1.203	100.614
	18.91	201.01	1.203	100.614
	18.92	201.34	1.203	100.616
	18.94	201.67	1.203	100.618
	18.96	202.01	1.203	100.622
	18.97	202.34	1.203	100.624
	18.99	202.67	1.203	100.623
	19.01	203.01	1.203	100.622
	19.02	203.34	1.203	100.621
	19.04	203.67	1.203	100.618
	19.06	204.01	1.203	100.617
	19.07	204.34	1.203	100.618
	19.09	204.67	1.203	100.618
	19.11	205	1.203	100.619
	19.12	205.34	1.203	100.619
	19.14	205.67	1.203	100.619
	19.16	206	1.203	100.621
	19.17	206.34	1.203	100.621
	19.19	206.67	1.203	100.625
	19.21	207	1.203	100.629
	19.22	207.34	1.203	100.63
	19.24	207.67	1.203	100.63
	19.26	208	1.203	100.63
	19.27	208.34	1.203	100.632
	19.29	208.67	1.203	100.63
	19.31	209	1.203	100.627
	19.32	209.33	1.203	100.624
	19.34	209.67	1.203	100.621
	19.36	210	1.203	100.619
	19.37	210.33	1.203	100.618
	19.39	210.67	1.203	100.617
	19.41	211	1.203	100.615
	19.42	211.33	1.203	100.614
	19.44	211.67	1.203	100.612
	19.46	212	1.203	100.611
	19.47	212.33	1.203	100.61
	19.49	212.66	1.203	100.609
	19.51	213	1.203	100.611
	19.52	213.33	1.203	100.612
	19.54	213.66	1.203	100.612
	19.56	214	1.203	100.612
	19.57	214.33	1.203	100.611
	19.59	214.66	1.203	100.612
	19.61	215	1.203	100.612
	19.62	215.33	1.203	100.612
	19.64	215.66	1.203	100.613
	19.66	215.99	1.203	100.614
	19.67	216.33	1.203	100.613
	19.69	216.66	1.203	100.614
	19.71	216.99	1.203	100.615
	19.72	217.33	1.203	100.614
	19.74	217.66	1.203	100.613
	19.76	217.99	1.203	100.611
	19.77	218.33	1.203	100.611
	19.79	218.66	1.203	100.61
	19.81	218.99	1.203	100.609
	19.82	219.33	1.203	100.609
	19.84	219.66	1.203	100.607
	19.86	219.99	1.203	100.607
	19.87	220.33	1.203	100.606
	19.89	220.66	1.203	100.605
	19.91	220.99	1.203	100.604
	19.92	221.32	1.203	100.604
	19.94	221.66	1.203	100.607
	19.96	221.99	1.203	100.61
	19.97	222.32	1.203	100.609
	19.99	222.66	1.203	100.608
	20.01	222.99	1.203	100.607
	20.02	223.32	1.203	100.605
	20.04	223.66	1.203	100.605
	20.06	223.99	1.203	100.603
	20.07	224.32	1.203	100.602
	20.09	224.66	1.203	100.6
	20.11	224.99	1.203	100.6
	20.12	225.32	1.203	100.601
	20.14	225.65	1.203	100.602
	20.16	225.99	1.203	100.601
	20.17	226.32	1.203	100.601
	20.19	226.65	1.203	100.599
	20.21	226.99	1.203	100.597
	20.22	227.32	1.203	100.597
	20.24	227.65	1.203	100.596
	20.26	227.99	1.203	100.598
	20.27	228.32	1.203	100.598
	20.29	228.65	1.203	100.598
	20.31	228.99	1.203	100.598
	20.32	229.32	1.203	100.597
	20.34	229.65	1.203	100.597
	20.36	229.98	1.203	100.598
	20.37	230.32	1.203	100.598
	20.39	230.65	1.203	100.596
	20.41	230.98	1.203	100.593
	20.42	231.32	1.202	100.59
	20.44	231.65	1.202	100.588
	20.46	231.98	1.202	100.587
	20.47	232.32	1.203	100.591
	20.49	232.65	1.203	100.592
	20.51	232.98	1.202	100.591
	20.52	233.32	1.202	100.59
	20.54	233.65	1.202	100.588
	20.56	233.98	1.202	100.587
	20.57	234.31	1.202	100.586
	20.59	234.65	1.202	100.584
	20.61	234.98	1.202	100.584
	20.62	235.31	1.202	100.584
	20.64	235.65	1.202	100.583
	20.66	235.98	1.202	100.583
	20.67	236.31	1.202	100.583
	20.69	236.65	1.202	100.583
	20.71	236.98	1.202	100.579
	20.72	237.31	1.202	100.579
	20.74	237.65	1.202	100.579
	20.76	237.98	1.202	100.58
	20.77	238.31	1.202	100.577
	20.79	238.65	1.202	100.574
	20.81	238.98	1.202	100.572
	20.82	239.31	1.202	100.574
	20.84	239.64	1.202	100.579
	20.86	239.98	1.202	100.583
	20.87	240.31	1.202	100.588
	20.89	240.64	1.202	100.591
	20.91	240.98	1.202	100.591
	20.92	241.31	1.202	100.591
	20.94	241.64	1.202	100.591
	20.96	241.98	1.203	100.592
	20.97	242.31	1.203	100.593
	20.99	242.64	1.203	100.595
	21.01	242.98	1.203	100.598
	21.02	243.31	1.203	100.601
	21.04	243.64	1.203	100.603
	21.06	243.98	1.203	100.604
	21.07	244.31	1.203	100.603
	21.09	244.64	1.203	100.602
	21.11	244.97	1.203	100.6
	21.12	245.31	1.203	100.602
	21.14	245.64	1.203	100.603
	21.16	245.97	1.203	100.601
	21.17	246.31	1.203	100.599
	21.19	246.64	1.203	100.597
	21.21	246.97	1.203	100.593
	21.22	247.31	1.202	100.59
	21.24	247.64	1.202	100.591
	21.26	247.97	1.203	100.591
	21.27	248.31	1.202	100.591
	21.29	248.64	1.202	100.589
	21.31	248.97	1.202	100.589
	21.32	249.31	1.202	100.589
	21.34	249.64	1.202	100.589
	21.36	249.97	1.202	100.59
	21.37	250.31	1.202	100.591
	21.39	250.64	1.203	100.592
	21.41	250.97	1.202	100.591
	21.42	251.3	1.202	100.589
	21.44	251.64	1.202	100.587
	21.46	251.97	1.202	100.585
	21.47	252.3	1.202	100.584
	21.49	252.64	1.202	100.582
	21.51	252.97	1.202	100.582
	21.52	253.3	1.202	100.581
	21.54	253.64	1.202	100.582
	21.56	253.97	1.202	100.584
	21.57	254.3	1.202	100.586
	21.59	254.64	1.202	100.588
	21.61	254.97	1.202	100.591
	21.62	255.3	1.203	100.593
	21.64	255.64	1.203	100.595
	21.66	255.97	1.203	100.594
	21.67	256.3	1.203	100.593
	21.69	256.63	1.203	100.593
	21.71	256.97	1.202	100.591
	21.72	257.3	1.202	100.588
	21.74	257.63	1.202	100.585
	21.76	257.97	1.202	100.582
	21.77	258.3	1.202	100.581
	21.79	258.63	1.202	100.58
	21.81	258.97	1.202	100.578
	21.82	259.3	1.202	100.576
	21.84	259.63	1.202	100.574
	21.86	259.97	1.202	100.573
	21.87	260.3	1.202	100.571
	21.89	260.63	1.202	100.567
	21.91	260.96	1.202	100.564
	21.92	261.3	1.202	100.564
	21.94	261.63	1.202	100.565
	21.96	261.96	1.202	100.565
	21.97	262.3	1.202	100.566
	21.99	262.63	1.202	100.566
	22.01	262.96	1.202	100.569
	22.02	263.3	1.202	100.57
	22.04	263.63	1.202	100.571
	22.06	263.96	1.202	100.571
	22.07	264.3	1.202	100.576
	22.09	264.63	1.202	100.578
	22.11	264.96	1.202	100.581
	22.12	265.3	1.202	100.581
	22.14	265.63	1.202	100.581
	22.16	265.96	1.202	100.583
	22.17	266.3	1.202	100.584
	22.19	266.63	1.202	100.583
	22.21	266.96	1.202	100.583
	22.22	267.29	1.202	100.584
	22.24	267.63	1.202	100.584
	22.26	267.96	1.202	100.585
	22.27	268.29	1.203	100.592
	22.29	268.63	1.203	100.595
	22.31	268.96	1.203	100.596
	22.32	269.29	1.203	100.598
	22.34	269.63	1.203	100.601
	22.36	269.96	1.203	100.6
	22.37	270.29	1.203	100.601
	22.39	270.63	1.203	100.6
	22.41	270.96	1.203	100.602
	22.42	271.29	1.203	100.602
	22.44	271.63	1.203	100.601
	22.46	271.96	1.203	100.6
	22.47	272.29	1.203	100.602
	22.49	272.62	1.203	100.602
	22.51	272.96	1.203	100.603
	22.52	273.29	1.203	100.603
	22.54	273.62	1.203	100.603
	22.56	273.96	1.203	100.605
	22.57	274.29	1.203	100.603
	22.59	274.62	1.203	100.602
	22.61	274.96	1.203	100.6
	22.62	275.29	1.203	100.598
	22.64	275.62	1.203	100.594
	22.66	275.96	1.203	100.592
	22.67	276.29	1.203	100.592
	22.69	276.62	1.202	100.59
	22.71	276.96	1.202	100.59
	22.72	277.29	1.203	100.591
	22.74	277.62	1.202	100.59
	22.76	277.95	1.202	100.589
	22.77	278.29	1.202	100.586
	22.79	278.62	1.202	100.584
	22.81	278.95	1.202	100.581
	22.82	279.29	1.202	100.58
	22.84	279.62	1.202	100.579
	22.86	279.95	1.202	100.578
	22.87	280.29	1.202	100.577
	22.89	280.62	1.202	100.575
	22.91	280.95	1.202	100.575
	22.92	281.29	1.202	100.575
	22.94	281.62	1.202	100.574
	22.96	281.95	1.202	100.576
	22.97	282.28	1.202	100.576
	22.99	282.62	1.202	100.575
	23.01	282.95	1.202	100.573
	23.02	283.28	1.202	100.574
	23.04	283.62	1.202	100.573
	23.06	283.95	1.202	100.576
	23.07	284.28	1.202	100.577
	23.09	284.62	1.202	100.577
	23.11	284.95	1.202	100.578
	23.12	285.28	1.202	100.581
	23.14	285.62	1.202	100.583
	23.16	285.95	1.202	100.583
	23.17	286.28	1.202	100.582
	23.19	286.62	1.202	100.581
	23.21	286.95	1.202	100.579
	23.22	287.28	1.202	100.578
	23.24	287.62	1.202	100.577
	23.26	287.95	1.202	100.576
	23.27	288.28	1.202	100.577
	23.29	288.61	1.202	100.578
	23.31	288.95	1.202	100.576
	23.32	289.28	1.202	100.575
	23.34	289.61	1.202	100.572
	23.36	289.95	1.202	100.571
	23.37	290.28	1.202	100.571
	23.39	290.61	1.202	100.574
	23.41	290.95	1.202	100.578
	23.42	291.28	1.202	100.579
	23.44	291.61	1.202	100.581
	23.46	291.95	1.202	100.584
	23.47	292.28	1.202	100.586
	23.49	292.61	1.202	100.587
	23.51	292.95	1.202	100.587
	23.52	293.28	1.202	100.586
	23.54	293.61	1.202	100.582
	23.56	293.94	1.202	100.582
	23.57	294.28	1.202	100.581
	23.59	294.61	1.202	100.579
	23.61	294.94	1.202	100.576
	23.62	295.28	1.202	100.573
	23.64	295.61	1.202	100.57
	23.66	295.94	1.202	100.571
	23.67	296.28	1.202	100.572
	23.69	296.61	1.202	100.572
	23.71	296.94	1.202	100.575
	23.72	297.28	1.202	100.573
	23.74	297.61	1.202	100.575
	23.76	297.94	1.202	100.579
	23.77	298.28	1.202	100.58
	23.79	298.61	1.202	100.581
	23.81	298.94	1.202	100.582
	23.82	299.27	1.202	100.581
	23.84	299.61	1.202	100.58
	23.86	299.94	1.202	100.581
	23.87	300.27	1.202	100.58
	23.89	300.61	1.202	100.58
	23.91	300.94	1.202	100.581
	23.92	301.27	1.202	100.58
	23.94	301.61	1.202	100.58
	23.96	301.94	1.202	100.578
	23.97	302.27	1.202	100.579
	23.99	302.61	1.202	100.58
	24.01	302.94	1.202	100.582
	24.02	303.27	1.202	100.579
	24.04	303.61	1.202	100.579
	24.06	303.94	1.202	100.579
	24.07	304.27	1.202	100.576
	24.09	304.6	1.202	100.574
	24.11	304.94	1.202	100.571
	24.12	305.27	1.202	100.565
	24.14	305.6	1.202	100.563
	24.16	305.94	1.202	100.562
	24.17	306.27	1.202	100.562
	24.19	306.6	1.202	100.565
	24.21	306.94	1.202	100.567
	24.22	307.27	1.202	100.571
	24.24	307.6	1.202	100.572
	24.26	307.94	1.202	100.57
	24.27	308.27	1.202	100.569
	24.29	308.6	1.202	100.569
	24.31	308.94	1.202	100.568
	24.32	309.27	1.202	100.568
	24.34	309.6	1.202	100.57
	24.36	309.93	1.202	100.569
	24.37	310.27	1.202	100.569
	24.39	310.6	1.202	100.568
	24.41	310.93	1.202	100.566
	24.42	311.27	1.202	100.564
	24.44	311.6	1.202	100.564
	24.46	311.93	1.202	100.564
	24.47	312.27	1.202	100.565
	24.49	312.6	1.202	100.565
	24.51	312.93	1.202	100.563
	24.52	313.27	1.202	100.561
	24.54	313.6	1.202	100.558
	24.56	313.93	1.202	100.559
	24.57	314.27	1.202	100.563
	24.59	314.6	1.202	100.562
	24.61	314.93	1.202	100.561
	24.62	315.27	1.202	100.56
	24.64	315.6	1.202	100.56
	24.66	315.93	1.202	100.561
	24.67	316.26	1.202	100.562
	24.69	316.6	1.202	100.562
	24.71	316.93	1.202	100.56
	24.72	317.26	1.202	100.558
	24.74	317.6	1.202	100.557
	24.76	317.93	1.202	100.554
	24.77	318.26	1.202	100.552
	24.79	318.6	1.202	100.551
	24.81	318.93	1.202	100.549
	24.82	319.26	1.202	100.549
	24.84	319.6	1.202	100.551
	24.86	319.93	1.202	100.55
	24.87	320.26	1.202	100.549
	24.89	320.6	1.202	100.549
	24.91	320.93	1.202	100.548
	24.92	321.26	1.202	100.546
	24.94	321.59	1.202	100.545
	24.96	321.93	1.202	100.545
	24.97	322.26	1.202	100.546
	24.99	322.59	1.202	100.547
	25.01	322.93	1.202	100.547
	25.02	323.26	1.202	100.547
	25.04	323.59	1.202	100.548
	25.06	323.93	1.202	100.545
	25.07	324.26	1.202	100.542
	25.09	324.59	1.202	100.543
	25.11	324.93	1.202	100.545
	25.12	325.26	1.202	100.546
	25.14	325.59	1.202	100.543
	25.16	325.93	1.202	100.542
	25.17	326.26	1.202	100.543
	25.19	326.59	1.202	100.54
	25.21	326.92	1.202	100.539
	25.22	327.26	1.202	100.542
	25.24	327.59	1.202	100.545
	25.26	327.92	1.202	100.545
	25.27	328.26	1.202	100.548
	25.29	328.59	1.202	100.55
	25.31	328.92	1.202	100.548
	25.32	329.26	1.202	100.547
	25.34	329.59	1.202	100.547
	25.36	329.92	1.202	100.545
	25.37	330.26	1.202	100.544
	25.39	330.59	1.202	100.545
	25.41	330.92	1.202	100.547
	25.42	331.26	1.202	100.547
	25.44	331.59	1.202	100.546
	25.46	331.92	1.202	100.546
	25.47	332.26	1.202	100.547
	25.49	332.59	1.202	100.547
	25.51	332.92	1.202	100.546
	25.52	333.25	1.202	100.544
	25.54	333.59	1.202	100.541
	25.56	333.92	1.202	100.539
	25.57	334.25	1.202	100.535
	25.59	334.59	1.202	100.532
	25.61	334.92	1.202	100.531
	25.62	335.25	1.202	100.531
	25.64	335.59	1.202	100.533
	25.66	335.92	1.202	100.538
	25.67	336.25	1.202	100.54
	25.69	336.59	1.202	100.54
	25.71	336.92	1.202	100.539
	25.72	337.25	1.202	100.537
	25.74	337.59	1.202	100.534
	25.76	337.92	1.202	100.531
	25.77	338.25	1.202	100.531
	25.79	338.58	1.202	100.526
	25.81	338.92	1.202	100.523
	25.82	339.25	1.202	100.523
	25.84	339.58	1.202	100.525
	25.86	339.92	1.202	100.523
	25.87	340.25	1.202	100.523
	25.89	340.58	1.202	100.52
	25.91	340.92	1.202	100.52
	25.92	341.25	1.202	100.521
	25.94	341.58	1.202	100.521
	25.96	341.92	1.202	100.523
	25.97	342.25	1.202	100.525
	25.99	342.58	1.202	100.526
	26.01	342.92	1.202	100.53
	26.02	343.25	1.202	100.53
	26.04	343.58	1.202	100.528
	26.06	343.92	1.202	100.527
	26.07	344.25	1.202	100.526
	26.09	344.58	1.202	100.523
	26.11	344.91	1.202	100.524
	26.12	345.25	1.202	100.528
	26.14	345.58	1.202	100.532
	26.16	345.91	1.202	100.532
	26.17	346.25	1.202	100.536
	26.19	346.58	1.202	100.535
	26.21	346.91	1.202	100.53
	26.22	347.25	1.202	100.526
	26.24	347.58	1.202	100.524
	26.26	347.91	1.202	100.52
	26.27	348.25	1.202	100.518
	26.29	348.58	1.202	100.515
	26.31	348.91	1.202	100.511
	26.32	349.25	1.202	100.508
	26.34	349.58	1.202	100.508
	26.36	349.91	1.201	100.506
	26.37	350.24	1.201	100.507
	26.39	350.58	1.201	100.504
	26.41	350.91	1.201	100.503
	26.42	351.24	1.201	100.503
	26.44	351.58	1.201	100.504
	26.46	351.91	1.201	100.503
	26.47	352.24	1.201	100.503
	26.49	352.58	1.201	100.504
	26.51	352.91	1.201	100.504
	26.52	353.24	1.201	100.502
	26.54	353.58	1.201	100.499
	26.56	353.91	1.201	100.498
	26.57	354.24	1.201	100.498
	26.59	354.58	1.201	100.499
	26.61	354.91	1.201	100.501
	26.62	355.24	1.201	100.501
	26.64	355.57	1.201	100.499
	26.66	355.91	1.201	100.499
	26.67	356.24	1.201	100.499
	26.69	356.57	1.201	100.5
	26.71	356.91	1.201	100.5
	26.72	357.24	1.201	100.499
	26.74	357.57	1.201	100.499
	26.76	357.91	1.201	100.499
	26.77	358.24	1.201	100.501
	26.79	358.57	1.201	100.5
	26.81	358.91	1.201	100.499
	26.82	359.24	1.201	100.498
	26.84	359.57	1.201	100.497
	26.86	359.9	1.201	100.497
	26.87	360.24	1.201	100.496
	26.89	360.57	1.201	100.495
	26.91	360.9	1.201	100.493
	26.92	361.24	1.201	100.493
	26.94	361.57	1.201	100.489
	26.96	361.9	1.201	100.485
	26.97	362.24	1.201	100.484
	26.99	362.57	1.201	100.484
	27.01	362.9	1.201	100.483
	27.02	363.24	1.201	100.48
	27.04	363.57	1.201	100.476
	27.06	363.9	1.201	100.474
	27.07	364.24	1.201	100.471
	27.09	364.57	1.201	100.466
	27.11	364.9	1.201	100.464
	27.12	365.23	1.201	100.46
	27.14	365.57	1.201	100.456
	27.16	365.9	1.201	100.452
	27.17	366.23	1.201	100.447
	27.19	366.57	1.201	100.442
	27.21	366.9	1.201	100.439
	27.22	367.23	1.201	100.438
	27.24	367.57	1.201	100.436
	27.26	367.9	1.201	100.433
	27.27	368.23	1.201	100.431
	27.29	368.57	1.201	100.429
	27.31	368.9	1.201	100.428
	27.32	369.23	1.201	100.427
	27.34	369.57	1.201	100.428
	27.36	369.9	1.201	100.429
	27.37	370.23	1.201	100.428
	27.39	370.56	1.201	100.424
	27.41	370.9	1.2	100.42
	27.42	371.23	1.2	100.416
	27.44	371.56	1.2	100.412
	27.46	371.9	1.2	100.411
	27.47	372.23	1.2	100.41
	27.49	372.56	1.2	100.41
	27.51	372.9	1.2	100.41
	27.52	373.23	1.2	100.409
	27.54	373.56	1.2	100.408
	27.56	373.9	1.2	100.406
	27.57	374.23	1.2	100.403
	27.59	374.56	1.2	100.399
	27.61	374.9	1.2	100.396
	27.62	375.23	1.2	100.394
	27.64	375.56	1.2	100.396
	27.66	375.9	1.2	100.395
	27.67	376.23	1.2	100.396
	27.69	376.56	1.2	100.396
	27.71	376.89	1.2	100.397
	27.72	377.23	1.2	100.397
	27.74	377.56	1.2	100.399
	27.76	377.89	1.2	100.399
	27.77	378.23	1.2	100.399
	27.79	378.56	1.2	100.398
	27.81	378.89	1.2	100.398
	27.82	379.23	1.2	100.399
	27.84	379.56	1.2	100.398
	27.86	379.89	1.2	100.396
	27.87	380.23	1.2	100.394
	27.89	380.56	1.2	100.394
	27.91	380.89	1.2	100.397
	27.92	381.22	1.2	100.395
	27.94	381.56	1.2	100.394
	27.96	381.89	1.2	100.395
	27.97	382.22	1.2	100.394
	27.99	382.56	1.2	100.393
	28.01	382.89	1.2	100.39
	28.02	383.22	1.2	100.388
	28.04	383.56	1.2	100.385
	28.06	383.89	1.2	100.385
	28.07	384.22	1.2	100.381
	28.09	384.56	1.2	100.378
	28.11	384.89	1.2	100.376
	28.12	385.22	1.2	100.372
	28.14	385.56	1.2	100.369
	28.16	385.89	1.2	100.366
	28.17	386.22	1.2	100.364
	28.19	386.55	1.2	100.362
	28.21	386.89	1.2	100.362
	28.22	387.22	1.2	100.361
	28.24	387.55	1.2	100.36
	28.26	387.89	1.2	100.36
	28.27	388.22	1.2	100.357
	28.29	388.55	1.2	100.355
	28.31	388.89	1.2	100.354
	28.32	389.22	1.2	100.352
	28.34	389.55	1.2	100.353
	28.36	389.89	1.2	100.351
	28.37	390.22	1.2	100.348
	28.39	390.55	1.2	100.347
	28.41	390.88	1.2	100.347
	28.42	391.22	1.2	100.347
	28.44	391.55	1.2	100.345
	28.46	391.88	1.2	100.344
	28.47	392.22	1.2	100.342
	28.49	392.55	1.2	100.342
	28.51	392.88	1.199	100.339
	28.52	393.22	1.199	100.338
	28.54	393.55	1.199	100.34
	28.56	393.88	1.199	100.339
	28.57	394.22	1.199	100.336
	28.59	394.55	1.199	100.335
	28.61	394.88	1.199	100.336
	28.62	395.21	1.199	100.338
	28.64	395.55	1.199	100.336
	28.66	395.88	1.199	100.335
	28.67	396.21	1.199	100.335
	28.69	396.55	1.199	100.335
	28.71	396.88	1.199	100.335
	28.72	397.21	1.199	100.334
	28.74	397.55	1.199	100.331
	28.76	397.88	1.199	100.332
	28.77	398.21	1.199	100.332
	28.79	398.55	1.199	100.331
	28.81	398.88	1.199	100.331
	28.82	399.21	1.199	100.328
	28.84	399.55	1.199	100.324
	28.86	399.88	1.199	100.32
	28.87	400.21	1.199	100.317
	28.89	400.54	1.199	100.314
	28.91	400.88	1.199	100.31
	28.92	401.21	1.199	100.309
	28.94	401.54	1.199	100.307
	28.96	401.88	1.199	100.304
	28.97	402.21	1.199	100.304
	28.99	402.54	1.199	100.305
	29.01	402.88	1.199	100.303
	29.02	403.21	1.199	100.3
	29.04	403.54	1.199	100.297
	29.06	403.88	1.199	100.297
	29.07	404.21	1.199	100.297
	29.09	404.54	1.199	100.298
	29.11	404.87	1.199	100.298
	29.12	405.21	1.199	100.299
	29.14	405.54	1.199	100.299
	29.16	405.87	1.199	100.298
	29.17	406.21	1.199	100.298
	29.19	406.54	1.199	100.296
	29.21	406.87	1.199	100.294
	29.22	407.21	1.199	100.291
	29.24	407.54	1.199	100.287
	29.26	407.87	1.199	100.283
	29.27	408.21	1.199	100.279
	29.29	408.54	1.199	100.276
	29.31	408.87	1.199	100.276
	29.32	409.2	1.199	100.277
	29.34	409.54	1.199	100.28
	29.36	409.87	1.199	100.281
	29.37	410.2	1.199	100.281
	29.39	410.54	1.199	100.281
	29.41	410.87	1.199	100.28
	29.42	411.2	1.199	100.28
	29.44	411.54	1.199	100.278
	29.46	411.87	1.199	100.274
	29.47	412.2	1.199	100.273
	29.49	412.53	1.199	100.271
	29.51	412.87	1.199	100.27
	29.52	413.2	1.199	100.273
	29.54	413.53	1.199	100.272
	29.56	413.87	1.199	100.272
	29.57	414.2	1.199	100.271
	29.59	414.53	1.199	100.27
	29.61	414.87	1.199	100.268
	29.62	415.2	1.199	100.264
	29.64	415.53	1.199	100.264
	29.66	415.87	1.199	100.263
	29.67	416.2	1.199	100.262
	29.69	416.53	1.199	100.258
	29.71	416.86	1.198	100.253
	29.72	417.2	1.198	100.249
	29.74	417.53	1.198	100.247
	29.76	417.86	1.198	100.245
	29.77	418.2	1.198	100.244
	29.79	418.53	1.198	100.243
	29.81	418.86	1.198	100.242
	29.82	419.2	1.198	100.241
	29.84	419.53	1.198	100.241
	29.86	419.86	1.198	100.241
	29.87	420.2	1.198	100.24
	29.89	420.53	1.198	100.236
	29.91	420.86	1.198	100.235
	29.92	421.19	1.198	100.235
	29.94	421.53	1.198	100.235
	29.96	421.86	1.198	100.234
	29.97	422.19	1.198	100.234
	29.99	422.53	1.198	100.233
	30.01	422.86	1.198	100.231
	30.02	423.19	1.198	100.228
	30.04	423.53	1.198	100.227
	30.06	423.86	1.198	100.225
	30.07	424.19	1.198	100.224
	30.09	424.52	1.198	100.223
	30.11	424.86	1.198	100.222
	30.12	425.19	1.198	100.224
	30.14	425.52	1.198	100.224
	30.16	425.86	1.198	100.225
	30.17	426.19	1.198	100.226
	30.19	426.52	1.198	100.228
	30.21	426.86	1.198	100.231
	30.22	427.19	1.198	100.232
	30.24	427.52	1.198	100.231
	30.26	427.85	1.198	100.231
	30.27	428.19	1.198	100.229
	30.29	428.52	1.198	100.228
	30.31	428.85	1.198	100.227
	30.32	429.19	1.198	100.226
	30.34	429.52	1.198	100.227
	30.36	429.85	1.198	100.228
	30.37	430.19	1.198	100.228
	30.39	430.52	1.198	100.23
	30.41	430.85	1.198	100.232
	30.42	431.19	1.198	100.235
	30.44	431.52	1.198	100.237
	30.46	431.85	1.198	100.237
	30.47	432.18	1.198	100.236
	30.49	432.52	1.198	100.234
	30.51	432.85	1.198	100.233
	30.52	433.18	1.198	100.233
	30.54	433.52	1.198	100.235
	30.56	433.85	1.198	100.237
	30.57	434.18	1.198	100.238
	30.59	434.52	1.198	100.239
	30.61	434.85	1.198	100.241
	30.62	435.18	1.198	100.242
	30.64	435.51	1.198	100.24
	30.66	435.85	1.198	100.238
	30.67	436.18	1.198	100.237
	30.69	436.51	1.198	100.234
	30.71	436.85	1.198	100.23
	30.72	437.18	1.198	100.228
	30.74	437.51	1.198	100.227
	30.76	437.85	1.198	100.228
	30.77	438.18	1.198	100.228
	30.79	438.51	1.198	100.228
	30.81	438.84	1.198	100.227
	30.82	439.18	1.198	100.225
	30.84	439.51	1.198	100.228
	30.86	439.84	1.198	100.23
	30.87	440.18	1.198	100.231
	30.89	440.51	1.198	100.235
	30.91	440.84	1.198	100.238
	30.92	441.18	1.198	100.24
	30.94	441.51	1.198	100.24
	30.96	441.84	1.198	100.242
	30.97	442.18	1.198	100.245
	30.99	442.51	1.198	100.245
	31.01	442.84	1.198	100.244
	31.02	443.17	1.198	100.245
	31.04	443.51	1.198	100.247
	31.06	443.84	1.198	100.247
	31.07	444.17	1.198	100.246
	31.09	444.51	1.198	100.245
	31.11	444.84	1.198	100.246
	31.12	445.17	1.198	100.246
	31.14	445.51	1.198	100.244
	31.16	445.84	1.198	100.246
	31.17	446.17	1.198	100.243
	31.19	446.5	1.198	100.241
	31.21	446.84	1.198	100.242
	31.22	447.17	1.198	100.244
	31.24	447.5	1.198	100.244
	31.26	447.84	1.198	100.243
	31.27	448.17	1.198	100.243
	31.29	448.5	1.198	100.242
	31.31	448.84	1.198	100.243
	31.32	449.17	1.198	100.242
	31.34	449.5	1.198	100.242
	31.36	449.83	1.198	100.243
	31.37	450.17	1.198	100.243
	31.39	450.5	1.198	100.24
	31.41	450.83	1.198	100.24
	31.42	451.17	1.198	100.243
	31.44	451.5	1.198	100.246
	31.46	451.83	1.198	100.246
	31.47	452.17	1.198	100.247
	31.49	452.5	1.198	100.247
	31.51	452.83	1.198	100.247
	31.52	453.16	1.198	100.248
	31.54	453.5	1.198	100.245
	31.56	453.83	1.198	100.241
	31.57	454.16	1.198	100.238
	31.59	454.5	1.198	100.236
	31.61	454.83	1.198	100.234
	31.62	455.16	1.198	100.23
	31.64	455.5	1.198	100.228
	31.66	455.83	1.198	100.228
	31.67	456.16	1.198	100.227
	31.69	456.49	1.198	100.228
	31.71	456.83	1.198	100.228
	31.72	457.16	1.198	100.228
	31.74	457.49	1.198	100.23
	31.76	457.83	1.198	100.233
	31.77	458.16	1.198	100.236
	31.79	458.49	1.198	100.235
	31.81	458.83	1.198	100.235
	31.82	459.16	1.198	100.233
	31.84	459.49	1.198	100.23
	31.86	459.82	1.198	100.231
	31.87	460.16	1.198	100.23
	31.89	460.49	1.198	100.228
	31.91	460.82	1.198	100.225
	31.92	461.16	1.198	100.22
	31.94	461.49	1.198	100.218
[truncated: 1,310 more rows]

## Sheet: Supp Fig 1f
TGA Pluronic	Filename	Pluronic2001h
Supp Fig 1f	Instrument	name	5500-0315	(172.23.168.1)
	Operator
	rundate	2022-03-31
	proceduresegments	Equilibrate	30	¬∞C;	Select	Gas:	Gas	2	;	Ramp	10	¬∞C/min	to	200	¬∞C;	Isothermal	60	min;	Ramp	10	¬∞C/min	to	50	¬∞C
	[File	Parameters]
	Run	date	2022-03-31	10:15:27
	Trios	version	4.5.0.42498
	Original	File	Name
	Current	File	Name	C:\ProgramData\TA	Instruments\TRIOS\Data\Pluronic2001h.tri
	[Procedure]
	Procedure	Name
	Sample	Name	Pluronic2001h
	Pan	Number	1
	Sample	Mass	15.307	mg
	Pan	Type	Platinum	(100	uL)
	Comments
	Project	Name
	Operator
	Test	Custom
	Skip	Weight	Stabilization	TRUE
	Sample	mass	pre-weigh	Not	Available
	Stop	on	Gas	Flow	Error	Yes
	[Signal	List]
	Signal	#1	Time	(min)
	Signal	#2	Temperature	(¬∞C)
	Signal	#3	Weight	(mg)
	Signal	#4	Temperature	Difference	(¬∞C)
	Signal	#5	Sample	Purge	(mL/min)
	Signal	#6	Balance	Purge	(mL/min)
	Signal	#7	Set	Point	Temperature	(¬∞C)
	Signal	#8	Power	Delivered	(W)
	Signal	#9	Ramp	Rate	(¬∞C/min)
	[Configuration]
	Company	Name	ETH
	Instrument	Name	5500-0315
	Instrument	Type	TGA5500
	Serial	Number	5500-0315
	IP	172.23.168.1
	Location	of	Instrument	ETH
	Sampling	Rate	1
	Gas	1	Nitrogen
	Gas	2	Air
	Selected	Gas	Channel	2
	MTGA	HiRes	Licensed	Yes
	[Versions]
	Common	IDD	Version	1
	Cortex	Version	VER	2.1.2.50
	Driver	5.0.0.6
	GDM	Version	1.2.1.2
	PCU	Version	1.2.0.9
	Transducer	Version	1.1.0.32
	[Experiment	Logs]
	Experiment	Log	Entry	#	1	Equilibrate	Segment	30	(C)	Started
	Experiment	Log	Entry	#	3	Gas	Select	Segment	is	2
	Experiment	Log	Entry	#	5	Ramp	Segment	10	C/min	to	200	C	Started
	Experiment	Log	Entry	#	7	Isothermal	Segment	60	min	started
	Experiment	Log	Entry	#	9	Ramp	Segment	10	C/min	to	50	C	Started
	[Method	Log]
	Method	Log	Entry	#	1	Equilibrate	30	¬∞C
	Method	Log	Entry	#	2	Gas	Selected	2
	Method	Log	Entry	#	3	(Ramp	20737)	Ramp	10	¬∞C/minute	to	200	¬∞C
	Method	Log	Entry	#	4	Isothermal	60	minutes
	Method	Log	Entry	#	5	(Ramp	20743)	Ramp	10	¬∞C/minute	to	50	¬∞C
	[Weight	Calibration]
	Date	Applied	2021-08-26	17:34:58
	Empty	Pan	Weight	0	mg
	Low	Reference	Weight	100	mg
	High	Reference	Weight	1.000.000	mg
	Low	Gain	Meter	Reading	1.0788e-05	mg/count
	High	Gain	Meter	Reading	8.611e-05	mg/count
	Low	Meter	Offset	44.053	mg
	High	Meter	Offset	674.677	mg
	[Curie	Calibration]
	Date	Applied	2020-02-19	10:10:02
	Description	From	308,200	¬∞C	to	408,200	¬∞C	at	10,000¬∞C/min
	Gas	Type	Nitrogen
	Pan	Type	Platinum	HT
	Source	Files	1	C:\ProgramData\TA	Instruments\TRIOS\Data\Nickel.tri
	Measured	1	348.661
	Known	1	358.2
	[step]
	Ramp	10	¬∞C/min	to	200	¬∞C
	Time	Temperature	Weight	Weight
	min	¬∞C	mg	%
	0.01	29.85	15.308	100.003
	0.02	29.86	15.308	100.003
	0.04	29.87	15.307	100.002
	0.06	29.88	15.307	100.002
	0.07	29.9	15.307	100.002
	0.09	29.91	15.307	100.001
	0.11	29.92	15.307	100.001
	0.12	29.93	15.307	100
	0.14	29.95	15.307	99.999
	0.16	29.96	15.307	99.999
	0.17	29.97	15.307	99.999
	0.19	29.99	15.307	99.998
	0.21	30	15.307	99.998
	0.22	30.02	15.307	99.998
	0.24	30.04	15.307	99.997
	0.26	30.07	15.307	99.997
	0.27	30.1	15.307	99.997
	0.29	30.13	15.307	99.997
	0.31	30.18	15.307	99.997
	0.32	30.23	15.307	99.997
	0.34	30.3	15.307	99.997
	0.36	30.37	15.307	99.998
	0.37	30.46	15.307	99.998
	0.39	30.57	15.307	99.999
	0.41	30.68	15.307	99.999
	0.42	30.81	15.307	99.999
	0.44	30.95	15.307	99.999
	0.46	31.09	15.307	100
	0.47	31.25	15.307	100
	0.49	31.41	15.307	100
	0.51	31.57	15.307	100
	0.52	31.73	15.307	100
	0.54	31.9	15.307	100
	0.56	32.06	15.307	100
	0.57	32.23	15.307	99.999
	0.59	32.39	15.307	99.998
	0.61	32.55	15.307	99.998
	0.62	32.71	15.307	99.997
	0.64	32.87	15.307	99.997
	0.66	33.03	15.307	99.997
	0.67	33.19	15.307	99.996
	0.69	33.35	15.306	99.995
	0.71	33.5	15.306	99.995
	0.72	33.66	15.306	99.995
	0.74	33.83	15.306	99.995
	0.76	33.99	15.306	99.994
	0.77	34.16	15.306	99.994
	0.79	34.32	15.306	99.994
	0.81	34.49	15.306	99.994
	0.82	34.66	15.306	99.993
	0.84	34.83	15.306	99.993
	0.86	35.01	15.306	99.993
	0.87	35.18	15.306	99.993
	0.89	35.35	15.306	99.992
	0.91	35.53	15.306	99.992
	0.92	35.7	15.306	99.992
	0.94	35.87	15.306	99.992
	0.96	36.04	15.306	99.991
	0.97	36.21	15.306	99.991
	0.99	36.38	15.306	99.991
	1.01	36.55	15.306	99.99
	1.02	36.72	15.306	99.99
	1.04	36.89	15.306	99.99
	1.06	37.05	15.306	99.989
	1.07	37.22	15.305	99.989
	1.09	37.39	15.305	99.989
	1.11	37.56	15.305	99.988
	1.12	37.72	15.305	99.988
	1.14	37.89	15.305	99.988
	1.16	38.06	15.305	99.988
	1.17	38.23	15.305	99.988
	1.19	38.4	15.305	99.988
	1.21	38.57	15.305	99.987
	1.22	38.74	15.305	99.987
	1.24	38.91	15.305	99.987
	1.26	39.08	15.305	99.986
	1.27	39.25	15.305	99.986
	1.29	39.42	15.305	99.985
	1.31	39.59	15.305	99.985
	1.32	39.76	15.305	99.985
	1.34	39.93	15.305	99.984
	1.36	40.1	15.305	99.984
	1.37	40.27	15.305	99.984
	1.39	40.44	15.305	99.984
	1.41	40.61	15.305	99.983
	1.42	40.78	15.305	99.983
	1.44	40.95	15.304	99.983
	1.46	41.11	15.304	99.982
	1.47	41.28	15.304	99.982
	1.49	41.45	15.304	99.981
	1.51	41.62	15.304	99.981
	1.52	41.79	15.304	99.981
	1.54	41.96	15.304	99.981
	1.56	42.13	15.304	99.981
	1.57	42.3	15.304	99.981
	1.59	42.47	15.304	99.981
	1.61	42.64	15.304	99.98
	1.62	42.81	15.304	99.98
	1.64	42.98	15.304	99.98
	1.66	43.15	15.304	99.98
	1.67	43.32	15.304	99.979
	1.69	43.49	15.304	99.979
	1.71	43.66	15.304	99.979
	1.72	43.83	15.304	99.979
	1.74	44	15.304	99.979
	1.76	44.16	15.304	99.978
	1.77	44.33	15.304	99.978
	1.79	44.5	15.304	99.978
	1.81	44.67	15.304	99.978
	1.82	44.84	15.304	99.978
	1.84	45.01	15.304	99.978
	1.86	45.18	15.304	99.978
	1.87	45.35	15.304	99.977
	1.89	45.52	15.304	99.977
	1.91	45.69	15.304	99.977
	1.92	45.85	15.304	99.977
	1.94	46.02	15.304	99.976
	1.96	46.19	15.303	99.976
	1.97	46.36	15.303	99.976
	1.99	46.53	15.303	99.976
	2.01	46.7	15.303	99.976
	2.02	46.87	15.303	99.975
	2.04	47.04	15.303	99.975
	2.06	47.2	15.303	99.975
	2.07	47.37	15.303	99.975
	2.09	47.54	15.303	99.974
	2.11	47.71	15.303	99.974
	2.12	47.88	15.303	99.974
	2.14	48.05	15.303	99.973
	2.16	48.22	15.303	99.973
	2.17	48.39	15.303	99.973
	2.19	48.55	15.303	99.973
	2.21	48.72	15.303	99.973
	2.22	48.89	15.303	99.972
	2.24	49.06	15.303	99.972
	2.26	49.23	15.303	99.972
	2.27	49.4	15.303	99.971
	2.29	49.56	15.303	99.971
	2.31	49.73	15.303	99.971
	2.32	49.9	15.303	99.97
	2.34	50.07	15.303	99.97
	2.36	50.24	15.303	99.97
	2.37	50.41	15.303	99.97
	2.39	50.58	15.303	99.97
	2.41	50.74	15.303	99.97
	2.42	50.91	15.302	99.97
	2.44	51.08	15.302	99.97
	2.46	51.25	15.302	99.969
	2.47	51.42	15.302	99.969
	2.49	51.58	15.302	99.969
	2.51	51.75	15.302	99.969
	2.52	51.92	15.302	99.969
	2.54	52.09	15.302	99.969
	2.56	52.25	15.302	99.969
	2.57	52.42	15.302	99.969
	2.59	52.59	15.302	99.968
	2.61	52.76	15.302	99.968
	2.62	52.92	15.302	99.968
	2.64	53.09	15.302	99.968
	2.66	53.26	15.302	99.967
	2.67	53.43	15.302	99.967
	2.69	53.59	15.302	99.967
	2.71	53.76	15.302	99.967
	2.72	53.93	15.302	99.967
	2.74	54.1	15.302	99.967
	2.76	54.27	15.302	99.966
	2.77	54.44	15.302	99.966
	2.79	54.6	15.302	99.966
	2.81	54.77	15.302	99.966
	2.82	54.94	15.302	99.966
	2.84	55.11	15.302	99.966
	2.86	55.27	15.302	99.966
	2.87	55.44	15.302	99.965
	2.89	55.61	15.302	99.965
	2.91	55.78	15.302	99.965
	2.92	55.95	15.302	99.965
	2.94	56.11	15.302	99.964
	2.96	56.28	15.302	99.964
	2.97	56.45	15.302	99.964
	2.99	56.62	15.302	99.964
	3.01	56.79	15.302	99.963
	3.02	56.95	15.302	99.963
	3.04	57.12	15.301	99.963
	3.06	57.29	15.301	99.963
	3.07	57.46	15.301	99.963
	3.09	57.63	15.301	99.963
	3.11	57.79	15.301	99.963
	3.12	57.96	15.301	99.963
	3.14	58.13	15.301	99.963
	3.16	58.3	15.302	99.963
	3.17	58.46	15.302	99.963
	3.19	58.63	15.301	99.963
	3.21	58.8	15.301	99.963
	3.22	58.96	15.301	99.963
	3.24	59.13	15.301	99.963
	3.26	59.3	15.301	99.963
	3.27	59.47	15.301	99.962
	3.29	59.63	15.301	99.962
	3.31	59.8	15.301	99.962
	3.32	59.97	15.301	99.963
	3.34	60.14	15.301	99.963
	3.36	60.3	15.301	99.963
	3.37	60.47	15.301	99.963
	3.39	60.64	15.301	99.963
	3.41	60.81	15.302	99.963
	3.42	60.97	15.302	99.964
	3.44	61.14	15.302	99.964
	3.46	61.31	15.302	99.964
	3.47	61.48	15.302	99.964
	3.49	61.65	15.302	99.965
	3.51	61.81	15.302	99.965
	3.52	61.98	15.302	99.965
	3.54	62.15	15.302	99.966
	3.56	62.32	15.302	99.966
	3.57	62.48	15.302	99.966
	3.59	62.65	15.302	99.966
	3.61	62.82	15.302	99.966
	3.62	62.98	15.302	99.966
	3.64	63.15	15.302	99.967
	3.66	63.32	15.302	99.967
	3.67	63.49	15.302	99.967
	3.69	63.65	15.302	99.967
	3.71	63.82	15.302	99.968
	3.72	63.98	15.302	99.968
	3.74	64.15	15.302	99.968
	3.76	64.32	15.302	99.969
	3.77	64.48	15.302	99.969
	3.79	64.65	15.302	99.969
	3.81	64.82	15.302	99.969
	3.82	64.98	15.302	99.969
	3.84	65.15	15.302	99.969
	3.86	65.32	15.302	99.969
	3.87	65.48	15.303	99.97
	3.89	65.65	15.303	99.97
	3.91	65.82	15.303	99.971
	3.92	65.98	15.303	99.971
	3.94	66.15	15.303	99.971
	3.96	66.32	15.303	99.971
	3.97	66.49	15.303	99.972
	3.99	66.65	15.303	99.972
	4.01	66.82	15.303	99.972
	4.02	66.99	15.303	99.972
	4.04	67.16	15.303	99.972
	4.06	67.33	15.303	99.973
	4.07	67.49	15.303	99.973
	4.09	67.66	15.303	99.973
	4.11	67.83	15.303	99.973
	4.12	68	15.303	99.973
	4.14	68.16	15.303	99.973
	4.16	68.33	15.303	99.973
	4.17	68.5	15.303	99.974
	4.19	68.67	15.303	99.974
	4.21	68.84	15.303	99.974
	4.22	69	15.303	99.974
	4.24	69.17	15.303	99.974
	4.26	69.34	15.303	99.974
	4.27	69.51	15.303	99.974
	4.29	69.67	15.303	99.974
	4.31	69.84	15.303	99.974
	4.32	70.01	15.303	99.974
	4.34	70.17	15.303	99.973
	4.36	70.34	15.303	99.973
	4.37	70.51	15.303	99.973
	4.39	70.68	15.303	99.972
	4.41	70.84	15.303	99.972
	4.42	71.01	15.303	99.972
	4.44	71.18	15.303	99.971
	4.46	71.35	15.303	99.971
	4.47	71.51	15.303	99.97
	4.49	71.68	15.303	99.97
	4.51	71.85	15.302	99.969
	4.52	72.02	15.302	99.969
	4.54	72.19	15.302	99.969
	4.56	72.35	15.302	99.968
	4.57	72.52	15.302	99.968
	4.59	72.69	15.302	99.968
	4.61	72.86	15.302	99.967
	4.62	73.02	15.302	99.967
	4.64	73.19	15.302	99.966
	4.66	73.36	15.302	99.966
	4.67	73.53	15.302	99.965
	4.69	73.69	15.302	99.965
	4.71	73.86	15.302	99.964
	4.72	74.03	15.302	99.964
	4.74	74.2	15.302	99.963
	4.76	74.36	15.301	99.963
	4.77	74.53	15.301	99.962
	4.79	74.7	15.301	99.962
	4.81	74.87	15.301	99.961
	4.82	75.03	15.301	99.961
	4.84	75.2	15.301	99.96
	4.86	75.37	15.301	99.96
	4.87	75.53	15.301	99.96
	4.89	75.7	15.301	99.96
	4.91	75.87	15.301	99.959
	4.92	76.03	15.301	99.959
	4.94	76.2	15.301	99.959
	4.96	76.37	15.301	99.958
	4.97	76.53	15.301	99.958
	4.99	76.7	15.301	99.958
	5.01	76.87	15.301	99.957
	5.02	77.03	15.301	99.957
	5.04	77.2	15.301	99.957
	5.06	77.36	15.301	99.957
	5.07	77.53	15.3	99.957
	5.09	77.7	15.3	99.957
	5.11	77.86	15.3	99.956
	5.12	78.03	15.3	99.956
	5.14	78.2	15.3	99.955
	5.16	78.37	15.3	99.955
	5.17	78.53	15.3	99.955
	5.19	78.7	15.3	99.955
	5.21	78.87	15.3	99.955
	5.22	79.03	15.3	99.955
	5.24	79.2	15.3	99.955
	5.26	79.37	15.3	99.955
	5.27	79.53	15.3	99.954
	5.29	79.7	15.3	99.954
	5.31	79.87	15.3	99.954
	5.32	80.03	15.3	99.954
	5.34	80.2	15.3	99.954
	5.36	80.37	15.3	99.954
	5.37	80.53	15.3	99.954
	5.39	80.7	15.3	99.953
	5.41	80.86	15.3	99.953
	5.42	81.03	15.3	99.953
	5.44	81.2	15.3	99.953
	5.46	81.37	15.3	99.953
	5.47	81.53	15.3	99.953
	5.49	81.7	15.3	99.953
	5.51	81.87	15.3	99.952
	5.52	82.03	15.3	99.952
	5.54	82.2	15.3	99.952
	5.56	82.37	15.3	99.952
	5.57	82.53	15.3	99.952
	5.59	82.7	15.3	99.952
	5.61	82.86	15.3	99.952
	5.62	83.03	15.3	99.952
	5.64	83.2	15.3	99.952
	5.66	83.36	15.3	99.952
	5.67	83.53	15.3	99.952
	5.69	83.7	15.3	99.952
	5.71	83.87	15.3	99.952
	5.72	84.03	15.3	99.952
	5.74	84.2	15.3	99.952
	5.76	84.37	15.3	99.951
	5.77	84.53	15.3	99.951
	5.79	84.7	15.3	99.951
	5.81	84.87	15.3	99.951
	5.82	85.03	15.3	99.951
	5.84	85.2	15.3	99.951
	5.86	85.37	15.3	99.951
	5.87	85.53	15.3	99.951
	5.89	85.7	15.3	99.951
	5.91	85.87	15.3	99.951
	5.92	86.03	15.3	99.951
	5.94	86.2	15.3	99.951
	5.96	86.37	15.3	99.951
	5.97	86.53	15.3	99.95
	5.99	86.7	15.3	99.95
	6.01	86.87	15.299	99.95
	6.02	87.04	15.3	99.95
	6.04	87.2	15.3	99.95
	6.06	87.37	15.3	99.95
	6.07	87.54	15.3	99.95
	6.09	87.7	15.3	99.95
	6.11	87.87	15.299	99.95
	6.12	88.04	15.299	99.95
	6.14	88.2	15.299	99.95
	6.16	88.37	15.299	99.95
	6.17	88.54	15.299	99.95
	6.19	88.71	15.299	99.95
	6.21	88.87	15.299	99.95
	6.22	89.04	15.299	99.95
	6.24	89.21	15.299	99.95
	6.26	89.38	15.299	99.949
	6.27	89.54	15.299	99.949
	6.29	89.71	15.299	99.949
	6.31	89.88	15.299	99.949
	6.32	90.04	15.299	99.949
	6.34	90.21	15.299	99.949
	6.36	90.38	15.299	99.949
	6.37	90.54	15.299	99.949
	6.39	90.71	15.299	99.949
	6.41	90.88	15.299	99.95
	6.42	91.04	15.299	99.949
	6.44	91.21	15.299	99.949
	6.46	91.38	15.299	99.949
	6.47	91.54	15.299	99.95
	6.49	91.71	15.299	99.95
	6.51	91.87	15.299	99.95
	6.52	92.04	15.299	99.949
	6.54	92.21	15.299	99.949
	6.56	92.37	15.299	99.949
	6.57	92.54	15.299	99.949
	6.59	92.71	15.299	99.949
	6.61	92.87	15.299	99.949
	6.62	93.04	15.299	99.95
	6.64	93.21	15.299	99.95
	6.66	93.37	15.299	99.95
	6.67	93.54	15.299	99.95
	6.69	93.71	15.299	99.95
	6.71	93.87	15.299	99.95
	6.72	94.04	15.299	99.95
	6.74	94.2	15.299	99.95
	6.76	94.37	15.299	99.95
	6.77	94.54	15.299	99.95
	6.79	94.7	15.299	99.95
	6.81	94.87	15.299	99.95
	6.82	95.04	15.299	99.95
	6.84	95.2	15.299	99.95
	6.86	95.37	15.3	99.95
	6.87	95.54	15.3	99.951
	6.89	95.7	15.3	99.951
	6.91	95.87	15.3	99.951
	6.92	96.04	15.3	99.951
	6.94	96.2	15.3	99.951
	6.96	96.37	15.3	99.951
	6.97	96.54	15.3	99.951
	6.99	96.7	15.3	99.951
	7.01	96.87	15.3	99.951
	7.02	97.04	15.3	99.951
	7.04	97.2	15.3	99.951
	7.06	97.37	15.3	99.951
	7.07	97.54	15.3	99.951
	7.09	97.7	15.3	99.951
	7.11	97.87	15.3	99.95
	7.12	98.04	15.3	99.95
	7.14	98.2	15.3	99.95
	7.16	98.37	15.3	99.95
	7.17	98.54	15.3	99.95
	7.19	98.7	15.3	99.95
	7.21	98.87	15.3	99.95
	7.22	99.03	15.3	99.95
	7.24	99.2	15.3	99.95
	7.26	99.37	15.3	99.95
	7.27	99.53	15.3	99.951
	7.29	99.7	15.3	99.951
	7.31	99.86	15.3	99.951
	7.32	100.03	15.3	99.951
	7.34	100.2	15.3	99.951
	7.36	100.36	15.3	99.951
	7.37	100.53	15.3	99.951
	7.39	100.69	15.3	99.951
	7.41	100.86	15.3	99.951
	7.42	101.03	15.3	99.95
	7.44	101.19	15.3	99.95
	7.46	101.36	15.299	99.95
	7.47	101.53	15.299	99.95
	7.49	101.69	15.299	99.95
	7.51	101.86	15.299	99.95
	7.52	102.03	15.299	99.95
	7.54	102.2	15.299	99.95
	7.56	102.36	15.299	99.95
	7.57	102.53	15.299	99.95
	7.59	102.69	15.299	99.95
	7.61	102.86	15.299	99.95
	7.62	103.03	15.3	99.95
	7.64	103.19	15.3	99.951
	7.66	103.36	15.3	99.951
	7.67	103.53	15.3	99.951
	7.69	103.69	15.3	99.951
	7.71	103.86	15.3	99.951
	7.72	104.03	15.3	99.951
	7.74	104.19	15.3	99.951
	7.76	104.36	15.3	99.951
	7.77	104.53	15.3	99.951
	7.79	104.69	15.3	99.951
	7.81	104.86	15.3	99.951
	7.82	105.03	15.3	99.951
	7.84	105.19	15.3	99.951
	7.86	105.36	15.3	99.951
	7.87	105.53	15.3	99.951
	7.89	105.7	15.3	99.951
	7.91	105.86	15.3	99.951
	7.92	106.03	15.3	99.951
	7.94	106.2	15.3	99.951
	7.96	106.36	15.3	99.951
	7.97	106.53	15.3	99.95
	7.99	106.7	15.3	99.95
	8.01	106.87	15.299	99.95
	8.02	107.03	15.299	99.95
	8.04	107.2	15.299	99.95
	8.06	107.36	15.299	99.95
	8.07	107.53	15.3	99.95
	8.09	107.7	15.3	99.95
	8.11	107.86	15.3	99.951
	8.12	108.03	15.3	99.951
	8.14	108.2	15.3	99.951
	8.16	108.36	15.3	99.951
	8.17	108.53	15.3	99.95
	8.19	108.7	15.299	99.95
	8.21	108.86	15.299	99.95
	8.22	109.03	15.299	99.95
	8.24	109.2	15.299	99.95
	8.26	109.36	15.299	99.95
	8.27	109.53	15.299	99.95
	8.29	109.7	15.299	99.95
	8.31	109.86	15.299	99.95
	8.32	110.03	15.299	99.95
	8.34	110.2	15.299	99.95
	8.36	110.36	15.299	99.95
	8.37	110.53	15.299	99.95
	8.39	110.7	15.299	99.95
	8.41	110.86	15.299	99.95
	8.42	111.03	15.299	99.95
	8.44	111.19	15.299	99.949
	8.46	111.36	15.299	99.95
	8.47	111.53	15.299	99.95
	8.49	111.69	15.299	99.95
	8.51	111.86	15.299	99.95
	8.52	112.03	15.299	99.95
	8.54	112.19	15.299	99.95
	8.56	112.36	15.3	99.95
	8.57	112.53	15.3	99.95
	8.59	112.69	15.3	99.95
	8.61	112.86	15.3	99.95
	8.62	113.03	15.3	99.95
	8.64	113.19	15.3	99.951
	8.66	113.36	15.3	99.951
	8.67	113.52	15.3	99.951
	8.69	113.69	15.3	99.952
	8.71	113.86	15.3	99.952
	8.72	114.02	15.3	99.952
	8.74	114.19	15.3	99.952
	8.76	114.36	15.3	99.953
	8.77	114.52	15.3	99.953
	8.79	114.69	15.3	99.953
	8.81	114.86	15.3	99.953
	8.82	115.02	15.3	99.953
	8.84	115.19	15.3	99.953
	8.86	115.36	15.3	99.953
	8.87	115.52	15.3	99.953
	8.89	115.69	15.3	99.953
	8.91	115.85	15.3	99.953
	8.92	116.02	15.3	99.953
	8.94	116.19	15.3	99.953
	8.96	116.35	15.3	99.953
	8.97	116.52	15.3	99.953
	8.99	116.68	15.3	99.953
	9.01	116.85	15.3	99.953
	9.02	117.02	15.3	99.953
	9.04	117.18	15.3	99.953
	9.06	117.35	15.3	99.953
	9.07	117.52	15.3	99.953
	9.09	117.68	15.3	99.953
	9.11	117.85	15.3	99.953
	9.12	118.01	15.3	99.953
	9.14	118.18	15.3	99.952
	9.16	118.35	15.3	99.953
	9.17	118.51	15.3	99.953
	9.19	118.68	15.3	99.953
	9.21	118.85	15.3	99.953
	9.22	119.01	15.3	99.953
	9.24	119.18	15.3	99.953
	9.26	119.35	15.3	99.953
	9.27	119.51	15.3	99.953
	9.29	119.68	15.3	99.953
	9.31	119.85	15.3	99.953
	9.32	120.01	15.3	99.953
	9.34	120.18	15.3	99.953
	9.36	120.34	15.3	99.953
	9.37	120.51	15.3	99.953
	9.39	120.68	15.3	99.953
	9.41	120.84	15.3	99.953
	9.42	121.01	15.3	99.953
	9.44	121.18	15.3	99.953
	9.46	121.34	15.3	99.953
	9.47	121.51	15.3	99.953
	9.49	121.68	15.3	99.953
	9.51	121.84	15.3	99.953
	9.52	122.01	15.3	99.953
	9.54	122.18	15.3	99.953
	9.56	122.34	15.3	99.953
	9.57	122.51	15.3	99.953
	9.59	122.68	15.3	99.953
	9.61	122.84	15.3	99.953
	9.62	123.01	15.3	99.953
	9.64	123.18	15.3	99.953
	9.66	123.35	15.3	99.953
	9.67	123.51	15.3	99.953
	9.69	123.68	15.3	99.953
	9.71	123.85	15.3	99.953
	9.72	124.01	15.3	99.953
	9.74	124.18	15.3	99.953
	9.76	124.35	15.3	99.953
	9.77	124.52	15.3	99.953
	9.79	124.68	15.3	99.953
	9.81	124.85	15.3	99.954
	9.82	125.02	15.3	99.954
	9.84	125.18	15.3	99.954
	9.86	125.35	15.3	99.954
	9.87	125.52	15.3	99.954
	9.89	125.68	15.3	99.954
	9.91	125.85	15.3	99.954
	9.92	126.02	15.3	99.954
	9.94	126.18	15.3	99.954
	9.96	126.35	15.3	99.954
	9.97	126.51	15.3	99.954
	9.99	126.68	15.3	99.954
	10.01	126.85	15.3	99.954
	10.02	127.01	15.3	99.953
	10.04	127.18	15.3	99.953
	10.06	127.35	15.3	99.953
	10.07	127.51	15.3	99.953
	10.09	127.68	15.3	99.953
	10.11	127.85	15.3	99.953
	10.12	128.01	15.3	99.953
	10.14	128.18	15.3	99.953
	10.16	128.35	15.3	99.952
	10.17	128.51	15.3	99.952
	10.19	128.68	15.3	99.952
	10.21	128.84	15.3	99.952
	10.22	129.01	15.3	99.952
	10.24	129.18	15.3	99.952
	10.26	129.34	15.3	99.952
	10.27	129.51	15.3	99.952
	10.29	129.68	15.3	99.952
	10.31	129.84	15.3	99.952
	10.32	130.01	15.3	99.952
	10.34	130.18	15.3	99.953
	10.36	130.34	15.3	99.953
	10.37	130.51	15.3	99.953
	10.39	130.67	15.3	99.953
	10.41	130.84	15.3	99.953
	10.42	131.01	15.3	99.953
	10.44	131.17	15.3	99.953
	10.46	131.34	15.3	99.953
	10.47	131.51	15.3	99.953
	10.49	131.67	15.3	99.953
	10.51	131.84	15.3	99.953
	10.52	132.01	15.3	99.953
	10.54	132.17	15.3	99.953
	10.56	132.34	15.3	99.953
	10.57	132.51	15.3	99.953
	10.59	132.67	15.3	99.953
	10.61	132.84	15.3	99.953
	10.62	133.01	15.3	99.953
	10.64	133.17	15.3	99.953
	10.66	133.34	15.3	99.953
	10.67	133.51	15.3	99.953
	10.69	133.67	15.3	99.953
	10.71	133.84	15.3	99.953
	10.72	134	15.3	99.953
	10.74	134.17	15.3	99.953
	10.76	134.34	15.3	99.953
	10.77	134.5	15.3	99.952
	10.79	134.67	15.3	99.952
	10.81	134.84	15.3	99.952
	10.82	135	15.3	99.953
	10.84	135.17	15.3	99.953
	10.86	135.34	15.3	99.953
	10.87	135.5	15.3	99.953
	10.89	135.67	15.3	99.953
	10.91	135.83	15.3	99.953
	10.92	136	15.3	99.954
	10.94	136.17	15.3	99.954
	10.96	136.33	15.3	99.954
	10.97	136.5	15.3	99.954
	10.99	136.67	15.3	99.954
	11.01	136.83	15.3	99.954
	11.02	137	15.3	99.955
	11.04	137.16	15.3	99.955
	11.06	137.33	15.3	99.954
	11.07	137.5	15.3	99.954
	11.09	137.66	15.3	99.954
	11.11	137.83	15.3	99.953
	11.12	137.99	15.3	99.953
	11.14	138.16	15.3	99.953
	11.16	138.32	15.3	99.953
	11.17	138.49	15.3	99.953
	11.19	138.66	15.3	99.953
	11.21	138.82	15.3	99.953
	11.22	138.99	15.3	99.953
	11.24	139.16	15.3	99.954
	11.26	139.32	15.3	99.954
	11.27	139.49	15.3	99.954
	11.29	139.66	15.3	99.954
	11.31	139.82	15.3	99.954
	11.32	139.99	15.3	99.954
	11.34	140.16	15.3	99.954
	11.36	140.32	15.3	99.954
	11.37	140.49	15.3	99.954
	11.39	140.66	15.3	99.954
	11.41	140.82	15.3	99.954
	11.42	140.99	15.3	99.954
	11.44	141.15	15.3	99.954
	11.46	141.32	15.3	99.954
	11.47	141.49	15.3	99.954
	11.49	141.65	15.3	99.954
	11.51	141.82	15.3	99.954
	11.52	141.99	15.3	99.954
	11.54	142.16	15.3	99.954
	11.56	142.32	15.3	99.954
	11.57	142.49	15.3	99.954
	11.59	142.66	15.3	99.954
	11.61	142.82	15.3	99.954
	11.62	142.99	15.3	99.954
	11.64	143.15	15.3	99.954
	11.66	143.32	15.3	99.954
	11.67	143.49	15.3	99.954
	11.69	143.65	15.3	99.954
	11.71	143.82	15.3	99.954
	11.72	143.99	15.3	99.954
	11.74	144.15	15.3	99.954
	11.76	144.32	15.3	99.954
	11.77	144.48	15.3	99.954
	11.79	144.65	15.3	99.954
	11.81	144.82	15.3	99.954
	11.82	144.98	15.3	99.954
	11.84	145.15	15.3	99.954
	11.86	145.32	15.3	99.954
	11.87	145.49	15.3	99.954
	11.89	145.65	15.3	99.954
	11.91	145.82	15.3	99.954
	11.92	145.99	15.3	99.954
	11.94	146.15	15.3	99.954
	11.96	146.32	15.3	99.954
	11.97	146.49	15.3	99.954
	11.99	146.65	15.3	99.954
	12.01	146.82	15.3	99.954
	12.02	146.99	15.3	99.955
	12.04	147.15	15.3	99.954
	12.06	147.32	15.3	99.955
	12.07	147.49	15.3	99.955
	12.09	147.65	15.3	99.955
	12.11	147.82	15.3	99.955
	12.12	147.98	15.3	99.955
	12.14	148.15	15.3	99.955
	12.16	148.32	15.3	99.955
	12.17	148.48	15.3	99.955
	12.19	148.65	15.3	99.955
	12.21	148.82	15.3	99.956
	12.22	148.98	15.3	99.956
	12.24	149.15	15.3	99.956
	12.26	149.32	15.3	99.956
	12.27	149.48	15.3	99.956
	12.29	149.65	15.3	99.956
	12.31	149.82	15.3	99.956
	12.32	149.98	15.3	99.956
	12.34	150.15	15.3	99.956
	12.36	150.31	15.3	99.957
	12.37	150.48	15.3	99.957
	12.39	150.65	15.301	99.957
	12.41	150.81	15.301	99.957
	12.42	150.98	15.301	99.957
	12.44	151.14	15.301	99.957
	12.46	151.31	15.301	99.957
	12.47	151.48	15.301	99.957
	12.49	151.64	15.301	99.957
	12.51	151.81	15.301	99.957
	12.52	151.98	15.301	99.957
	12.54	152.14	15.301	99.957
	12.56	152.31	15.301	99.957
	12.57	152.48	15.301	99.957
	12.59	152.64	15.301	99.957
	12.61	152.81	15.301	99.957
	12.62	152.97	15.301	99.957
	12.64	153.14	15.301	99.958
	12.66	153.31	15.301	99.958
	12.67	153.47	15.301	99.958
	12.69	153.64	15.301	99.959
	12.71	153.81	15.301	99.959
	12.72	153.97	15.301	99.959
	12.74	154.14	15.301	99.959
	12.76	154.31	15.301	99.96
	12.77	154.47	15.301	99.96
	12.79	154.64	15.301	99.96
	12.81	154.81	15.301	99.96
	12.82	154.97	15.301	99.961
	12.84	155.14	15.301	99.961
	12.86	155.3	15.301	99.961
	12.87	155.47	15.301	99.962
	12.89	155.64	15.301	99.962
	12.91	155.8	15.301	99.962
	12.92	155.97	15.301	99.963
	12.94	156.14	15.301	99.963
	12.96	156.3	15.301	99.963
	12.97	156.47	15.301	99.963
	12.99	156.63	15.302	99.964
	13.01	156.8	15.302	99.964
	13.02	156.97	15.302	99.965
	13.04	157.13	15.302	99.965
	13.06	157.3	15.302	99.966
	13.07	157.47	15.302	99.966
	13.09	157.63	15.302	99.967
	13.11	157.8	15.302	99.968
	13.12	157.97	15.302	99.968
	13.14	158.13	15.302	99.969
	13.16	158.3	15.302	99.969
	13.17	158.47	15.303	99.97
	13.19	158.63	15.303	99.971
	13.21	158.8	15.303	99.972
	13.22	158.97	15.303	99.972
	13.24	159.13	15.303	99.973
	13.26	159.3	15.303	99.974
	13.27	159.46	15.303	99.974
	13.29	159.63	15.303	99.975
	13.31	159.8	15.303	99.976
	13.32	159.96	15.304	99.977
	13.34	160.13	15.304	99.978
	13.36	160.3	15.304	99.979
	13.37	160.46	15.304	99.98
	13.39	160.63	15.304	99.981
	13.41	160.8	15.304	99.983
	13.42	160.96	15.305	99.984
	13.44	161.13	15.305	99.985
	13.46	161.3	15.305	99.986
	13.47	161.46	15.305	99.988
	13.49	161.63	15.305	99.989
	13.51	161.8	15.306	99.99
	13.52	161.96	15.306	99.991
	13.54	162.13	15.306	99.993
	13.56	162.3	15.306	99.995
	13.57	162.46	15.307	99.996
	13.59	162.63	15.307	99.997
	13.61	162.8	15.307	99.999
	13.62	162.96	15.307	100.001
	13.64	163.13	15.308	100.003
	13.66	163.3	15.308	100.005
	13.67	163.47	15.308	100.007
	13.69	163.63	15.308	100.009
	13.71	163.8	15.309	100.011
	13.72	163.97	15.309	100.013
	13.74	164.13	15.309	100.015
	13.76	164.3	15.31	100.017
	13.77	164.47	15.31	100.019
	13.79	164.63	15.31	100.02
	13.81	164.8	15.311	100.022
	13.82	164.97	15.311	100.024
	13.84	165.13	15.311	100.025
	13.86	165.3	15.311	100.027
	13.87	165.47	15.311	100.028
	13.89	165.63	15.312	100.03
	13.91	165.8	15.312	100.031
	13.92	165.96	15.312	100.032
	13.94	166.13	15.312	100.033
	13.96	166.3	15.312	100.034
	13.97	166.46	15.312	100.034
	13.99	166.63	15.313	100.035
	14.01	166.8	15.313	100.036
	14.02	166.96	15.313	100.037
	14.04	167.13	15.313	100.037
	14.06	167.3	15.313	100.037
	14.07	167.46	15.313	100.038
	14.09	167.63	15.313	100.037
	14.11	167.8	15.313	100.037
	14.12	167.97	15.313	100.037
	14.14	168.13	15.313	100.036
	14.16	168.3	15.313	100.035
	14.17	168.47	15.312	100.035
	14.19	168.63	15.312	100.034
	14.21	168.8	15.312	100.032
	14.22	168.96	15.312	100.031
	14.24	169.13	15.312	100.029
	14.26	169.3	15.311	100.027
	14.27	169.46	15.311	100.025
	14.29	169.63	15.311	100.023
	14.31	169.8	15.31	100.022
	14.32	169.96	15.31	100.02
	14.34	170.13	15.31	100.018
	14.36	170.3	15.31	100.016
	14.37	170.46	15.309	100.013
	14.39	170.63	15.309	100.011
	14.41	170.79	15.308	100.009
	14.42	170.96	15.308	100.006
	14.44	171.13	15.308	100.003
	14.46	171.29	15.307	100
	14.47	171.46	15.307	99.997
	14.49	171.63	15.306	99.994
	14.51	171.79	15.306	99.991
	14.52	171.96	15.305	99.987
	14.54	172.13	15.305	99.984
	14.56	172.29	15.304	99.981
	14.57	172.46	15.304	99.978
	14.59	172.63	15.303	99.974
	14.61	172.79	15.303	99.971
	14.62	172.96	15.302	99.967
	14.64	173.13	15.302	99.964
	14.66	173.29	15.301	99.96
	14.67	173.46	15.3	99.956
	14.69	173.62	15.3	99.951
	14.71	173.79	15.299	99.947
	14.72	173.96	15.298	99.943
	14.74	174.12	15.298	99.938
	14.76	174.29	15.297	99.934
	14.77	174.46	15.296	99.93
	14.79	174.62	15.296	99.925
	14.81	174.79	15.295	99.92
	14.82	174.95	15.294	99.915
	14.84	175.12	15.293	99.911
	14.86	175.29	15.293	99.906
	14.87	175.45	15.292	99.901
	14.89	175.62	15.291	99.896
	14.91	175.79	15.29	99.89
	14.92	175.95	15.29	99.885
	14.94	176.12	15.289	99.88
	14.96	176.29	15.288	99.874
	14.97	176.45	15.287	99.868
	14.99	176.62	15.286	99.863
	15.01	176.79	15.285	99.857
	15.02	176.95	15.284	99.851
	15.04	177.12	15.283	99.845
	15.06	177.28	15.282	99.839
	15.07	177.45	15.282	99.833
	15.09	177.61	15.281	99.827
	15.11	177.78	15.28	99.821
	15.12	177.95	15.279	99.815
	15.14	178.11	15.278	99.809
	15.16	178.28	15.277	99.802
	15.17	178.45	15.276	99.796
	15.19	178.61	15.275	99.789
	15.21	178.78	15.274	99.783
	15.22	178.94	15.273	99.776
	15.24	179.11	15.272	99.769
	15.26	179.28	15.271	99.762
	15.27	179.45	15.27	99.755
	15.29	179.61	15.268	99.747
	15.31	179.78	15.267	99.74
	15.32	179.95	15.266	99.732
	15.34	180.11	15.265	99.725
	15.36	180.28	15.264	99.717
	15.37	180.44	15.263	99.709
	15.39	180.61	15.261	99.701
	15.41	180.78	15.26	99.693
	15.42	180.94	15.259	99.684
	15.44	181.11	15.258	99.676
	15.46	181.28	15.256	99.667
	15.47	181.44	15.255	99.659
	15.49	181.61	15.254	99.65
	15.51	181.78	15.252	99.642
	15.52	181.94	15.251	99.633
	15.54	182.11	15.25	99.624
	15.56	182.28	15.248	99.615
	15.57	182.44	15.247	99.606
	15.59	182.61	15.245	99.597
	15.61	182.78	15.244	99.588
	15.62	182.94	15.243	99.578
	15.64	183.11	15.241	99.568
	15.66	183.27	15.24	99.559
	15.67	183.44	15.238	99.549
	15.69	183.61	15.237	99.539
	15.71	183.77	15.235	99.529
	15.72	183.94	15.233	99.519
	15.74	184.11	15.232	99.509
	15.76	184.27	15.23	99.498
	15.77	184.44	15.229	99.487
	15.79	184.61	15.227	99.475
	15.81	184.77	15.225	99.464
	15.82	184.94	15.223	99.453
	15.84	185.1	15.222	99.441
	15.86	185.27	15.22	99.43
	15.87	185.44	15.218	99.419
	15.89	185.6	15.216	99.408
	15.91	185.77	15.214	99.395
	15.92	185.94	15.213	99.383
	15.94	186.1	15.211	99.371
	15.96	186.27	15.209	99.357
	15.97	186.44	15.206	99.342
	15.99	186.6	15.204	99.328
	16.01	186.77	15.202	99.314
	16.02	186.94	15.2	99.3
	16.04	187.1	15.198	99.287
	16.06	187.27	15.195	99.271
	16.07	187.44	15.193	99.254
	16.09	187.6	15.19	99.238
	16.11	187.77	15.188	99.221
	16.12	187.94	15.186	99.206
	16.14	188.1	15.183	99.189
	16.16	188.27	15.18	99.172
	16.17	188.44	15.178	99.155
	16.19	188.61	15.175	99.14
	16.21	188.77	15.173	99.121
	16.22	188.94	15.17	99.103
	16.24	189.11	15.167	99.086
	16.26	189.27	15.164	99.067
	16.27	189.44	15.162	99.049
	16.29	189.61	15.159	99.03
	16.31	189.77	15.156	99.01
	16.32	189.94	15.153	98.991
	16.34	190.11	15.15	98.973
	16.36	190.27	15.147	98.952
	16.37	190.44	15.144	98.933
	16.39	190.61	15.14	98.909
	16.41	190.77	15.137	98.886
	16.42	190.94	15.134	98.866
	16.44	191.1	15.13	98.844
	16.46	191.27	15.127	98.823
	16.47	191.44	15.124	98.805
	16.49	191.6	15.121	98.786
	16.51	191.77	15.118	98.765
	16.52	191.93	15.115	98.742
	16.54	192.1	15.111	98.717
	16.56	192.27	15.107	98.691
	16.57	192.43	15.103	98.666
	16.59	192.6	15.099	98.642
	16.61	192.77	15.096	98.621
	16.62	192.93	15.093	98.6
	16.64	193.1	15.089	98.575
	16.66	193.27	15.086	98.553
	16.67	193.43	15.082	98.528
	16.69	193.6	15.078	98.504
	16.71	193.76	15.075	98.48
	16.72	193.93	15.071	98.455
	16.74	194.1	15.067	98.432
	16.76	194.26	15.063	98.405
	16.77	194.43	15.059	98.379
	16.79	194.6	15.055	98.352
	16.81	194.76	15.051	98.326
	16.82	194.93	15.047	98.301
	16.84	195.1	15.043	98.273
	16.86	195.26	15.039	98.248
	16.87	195.43	15.035	98.223
	16.89	195.6	15.031	98.193
	16.91	195.77	15.027	98.167
	16.92	195.93	15.022	98.14
	16.94	196.1	15.018	98.112
	[step]
	Isothermal	60	min
	Time	Temperature	Weight	Weight
	min	¬∞C	mg	%
	16.96	196.27	15.014	98.085
	16.97	196.43	15.01	98.057
	16.99	196.6	15.006	98.03
	17.01	196.76	15.002	98.004
	17.02	196.93	14.997	97.975
	17.04	197.09	14.993	97.945
	17.06	197.24	14.988	97.913
	17.07	197.39	14.983	97.885
	17.09	197.53	14.979	97.858
	17.11	197.66	14.975	97.829
	17.12	197.79	14.97	97.799
	17.14	197.9	14.966	97.771
	17.16	198.01	14.962	97.744
	17.17	198.12	14.957	97.714
	17.19	198.21	14.953	97.685
	17.21	198.3	14.949	97.658
	17.22	198.39	14.944	97.627
	17.24	198.47	14.939	97.596
	17.26	198.55	14.934	97.566
	17.27	198.62	14.93	97.535
	17.29	198.69	14.926	97.508
	17.31	198.76	14.922	97.481
	17.32	198.83	14.917	97.451
	17.34	198.89	14.912	97.419
	17.36	198.95	14.907	97.389
	17.37	199	14.904	97.363
	17.39	199.06	14.899	97.332
	17.41	199.11	14.894	97.301
	17.42	199.16	14.89	97.273
	17.44	199.2	14.885	97.244
	17.46	199.24	14.881	97.216
	17.47	199.28	14.877	97.188
	17.49	199.32	14.872	97.16
	17.51	199.36	14.868	97.128
	17.52	199.39	14.862	97.095
	17.54	199.43	14.857	97.061
	17.56	199.46	14.852	97.028
	17.57	199.49	14.847	96.996
	17.59	199.52	14.843	96.968
	17.61	199.54	14.839	96.939
	17.62	199.57	14.834	96.908
	17.64	199.59	14.829	96.879
	17.66	199.61	14.825	96.849
	17.67	199.64	14.821	96.822
	17.69	199.66	14.816	96.791
	17.71	199.68	14.811	96.758
	17.72	199.69	14.806	96.727
	17.74	199.71	14.802	96.698
	17.76	199.73	14.797	96.669
	17.77	199.74	14.792	96.637
	17.79	199.76	14.788	96.606
	17.81	199.77	14.783	96.575
	17.82	199.79	14.778	96.546
	17.84	199.8	14.774	96.518
	17.86	199.81	14.769	96.486
	17.87	199.82	14.764	96.45
	17.89	199.83	14.759	96.417
	17.91	199.84	14.754	96.388
	17.92	199.85	14.75	96.36
	17.94	199.86	14.745	96.328
	17.96	199.87	14.74	96.294
	17.97	199.88	14.735	96.263
	17.99	199.89	14.731	96.234
	18.01	199.9	14.726	96.202
	18.02	199.9	14.721	96.169
	18.04	199.91	14.716	96.139
	18.06	199.91	14.711	96.108
	18.07	199.92	14.707	96.077
	18.09	199.93	14.702	96.044
	18.11	199.93	14.697	96.014
	18.12	199.93	14.692	95.98
	18.14	199.94	14.687	95.949
	18.16	199.94	14.682	95.919
	18.17	199.95	14.677	95.886
	18.19	199.95	14.672	95.854
	18.21	199.96	14.667	95.82
	18.22	199.96	14.663	95.79
	18.24	199.97	14.658	95.759
	18.26	199.97	14.653	95.726
	18.27	199.97	14.648	95.695
	18.29	199.98	14.644	95.665
	18.31	199.98	14.639	95.633
	18.32	199.98	14.634	95.6
	18.34	199.98	14.629	95.571
	18.36	199.99	14.624	95.538
	18.37	199.99	14.619	95.503
	18.39	199.99	14.614	95.472
	18.41	199.99	14.609	95.439
	18.42	199.99	14.604	95.407
	18.44	200	14.599	95.376
	18.46	200	14.594	95.344
	18.47	200	14.59	95.312
	18.49	200	14.585	95.28
	18.51	200	14.58	95.249
	18.52	200	14.575	95.215
	18.54	200	14.57	95.182
	18.56	200	14.565	95.149
	18.57	200	14.559	95.115
	18.59	200.01	14.554	95.078
	18.61	200.01	14.549	95.045
	18.62	200.01	14.544	95.013
	18.64	200.01	14.539	94.982
	18.66	200.01	14.534	94.951
	18.67	200.01	14.529	94.918
	18.69	200.01	14.524	94.885
	18.71	200.01	14.519	94.854
	18.72	200.01	14.514	94.822
	18.74	200.01	14.51	94.792
	18.76	200	14.505	94.762
	18.77	200	14.501	94.732
	18.79	200	14.496	94.702
	18.81	200	14.491	94.668
	18.82	200	14.486	94.633
	18.84	200	14.48	94.597
	18.86	200	14.475	94.563
	18.87	200	14.47	94.529
	18.89	200	14.465	94.496
	18.91	200	14.46	94.465
	18.92	200	14.455	94.434
	18.94	200	14.45	94.402
	18.96	200	14.445	94.369
	18.97	200	14.44	94.334
	18.99	200	14.435	94.301
	19.01	200	14.43	94.268
	19.02	200	14.425	94.235
	19.04	200	14.419	94.199
	19.06	200	14.414	94.168
	19.07	200	14.409	94.134
	19.09	199.99	14.404	94.101
	19.11	199.99	14.399	94.068
	19.12	199.99	14.394	94.037
	19.14	199.99	14.389	94.005
	19.16	199.99	14.384	93.972
	19.17	199.99	14.379	93.94
	19.19	199.99	14.374	93.903
	19.21	199.99	14.368	93.867
	19.22	199.99	14.363	93.835
	19.24	199.99	14.359	93.803
	19.26	199.99	14.353	93.767
	19.27	199.99	14.348	93.732
	19.29	199.99	14.342	93.697
	19.31	199.99	14.338	93.666
	19.32	199.99	14.333	93.633
	19.34	199.99	14.328	93.602
	19.36	199.99	14.322	93.566
	19.37	199.99	14.317	93.531
	19.39	199.99	14.312	93.497
	19.41	199.99	14.306	93.462
	19.42	199.99	14.301	93.43
	19.44	199.98	14.297	93.398
	19.46	199.98	14.291	93.364
	19.47	199.98	14.286	93.328
	19.49	199.98	14.281	93.295
	19.51	199.98	14.276	93.263
	19.52	199.98	14.271	93.231
	19.54	199.98	14.266	93.197
	19.56	199.98	14.26	93.162
	19.57	199.98	14.255	93.127
	19.59	199.98	14.249	93.09
	19.61	199.98	14.244	93.052
	19.62	199.98	14.238	93.017
	19.64	199.98	14.233	92.985
	19.66	199.98	14.229	92.954
	19.67	199.98	14.224	92.923
	19.69	199.98	14.218	92.887
	19.71	199.98	14.213	92.85
	19.72	199.98	14.207	92.815
	19.74	199.98	14.202	92.782
	19.76	199.98	14.197	92.75
	19.77	199.98	14.192	92.717
	19.79	199.98	14.187	92.682
	19.81	199.98	14.181	92.645
	19.82	199.98	14.176	92.609
	19.84	199.98	14.171	92.576
	19.86	199.98	14.166	92.542
	19.87	199.98	14.16	92.509
	19.89	199.98	14.155	92.471
	19.91	199.98	14.15	92.44
	19.92	199.98	14.145	92.406
	19.94	199.98	14.139	92.367
	19.96	199.98	14.133	92.329
	19.97	199.98	14.128	92.294
	19.99	199.98	14.122	92.26
	20.01	199.98	14.117	92.227
	20.02	199.98	14.112	92.192
	20.04	199.98	14.107	92.158
	20.06	199.98	14.102	92.125
	20.07	199.98	14.097	92.091
	20.09	199.98	14.091	92.055
	20.11	199.98	14.086	92.021
	20.12	199.99	14.08	91.985
	20.14	199.99	14.075	91.95
	20.16	199.99	14.069	91.915
	20.17	199.99	14.064	91.88
	20.19	199.99	14.059	91.848
	20.21	199.99	14.054	91.812
	20.22	199.99	14.048	91.774
	20.24	199.99	14.042	91.738
	20.26	199.99	14.037	91.703
	20.27	199.99	14.032	91.667
	20.29	199.99	14.026	91.63
	20.31	199.99	14.021	91.598
	20.32	199.99	14.015	91.56
	20.34	199.99	14.01	91.523
	20.36	199.99	14.004	91.49
	20.37	199.99	13.999	91.455
	20.39	199.99	13.994	91.419
	20.41	199.99	13.988	91.383
	20.42	199.99	13.983	91.347
	20.44	199.99	13.977	91.313
	20.46	199.99	13.972	91.28
	20.47	199.99	13.967	91.244
	20.49	199.99	13.961	91.206
	20.51	199.99	13.956	91.171
	20.52	199.99	13.95	91.134
	20.54	199.99	13.945	91.102
	20.56	199.99	13.939	91.065
	20.57	199.99	13.934	91.03
	20.59	199.99	13.929	90.996
	20.61	199.99	13.923	90.96
	20.62	199.99	13.918	90.922
	20.64	199.99	13.912	90.888
	20.66	199.99	13.907	90.853
	20.67	199.99	13.902	90.818
	20.69	199.99	13.896	90.783
	20.71	199.99	13.891	90.747
	20.72	199.99	13.885	90.708
	20.74	199.99	13.879	90.671
	20.76	199.99	13.874	90.638
	20.77	199.99	13.868	90.6
	20.79	199.99	13.863	90.564
	20.81	199.99	13.857	90.529
	20.82	199.98	13.852	90.491
	20.84	199.98	13.846	90.453
	20.86	199.98	13.84	90.418
	20.87	199.98	13.835	90.384
	20.89	199.98	13.83	90.347
	20.91	199.98	13.824	90.308
	20.92	199.98	13.818	90.272
	20.94	199.98	13.813	90.237
	20.96	199.98	13.807	90.201
	20.97	199.98	13.802	90.168
	20.99	199.99	13.797	90.136
	21.01	199.99	13.792	90.099
	21.02	199.99	13.786	90.06
	21.04	199.99	13.78	90.021
	21.06	199.99	13.774	89.983
	21.07	199.99	13.768	89.943
	21.09	199.99	13.762	89.906
	21.11	199.99	13.757	89.875
	21.12	199.99	13.752	89.84
	21.14	199.99	13.747	89.805
	21.16	199.99	13.741	89.77
	21.17	199.99	13.736	89.733
	21.19	199.99	13.73	89.695
	21.21	199.99	13.725	89.661
	21.22	199.99	13.719	89.626
	21.24	199.99	13.713	89.588
	21.26	199.99	13.708	89.55
	21.27	199.99	13.701	89.51
	21.29	199.99	13.696	89.474
	21.31	199.99	13.691	89.439
	21.32	199.99	13.685	89.401
	21.34	199.99	13.679	89.364
	21.36	199.99	13.674	89.33
	21.37	199.99	13.668	89.293
	21.39	199.99	13.662	89.253
	21.41	199.99	13.656	89.214
	21.42	199.99	13.651	89.178
	21.44	199.99	13.645	89.141
	21.46	199.99	13.639	89.104
	21.47	199.99	13.633	89.065
	21.49	199.99	13.628	89.029
	21.51	199.99	13.622	88.993
	21.52	199.99	13.617	88.955
	21.54	199.99	13.611	88.917
	21.56	199.99	13.605	88.881
	21.57	199.99	13.599	88.844
	21.59	199.99	13.594	88.806
	21.61	199.99	13.588	88.768
	21.62	199.99	13.582	88.73
	21.64	199.99	13.576	88.692
	21.66	199.99	13.571	88.656
	21.67	199.99	13.565	88.622
	21.69	199.99	13.56	88.586
	21.71	199.99	13.555	88.551
	21.72	199.99	13.549	88.515
	21.74	199.99	13.543	88.476
	21.76	199.99	13.537	88.439
	21.77	199.99	13.531	88.397
	21.79	199.99	13.526	88.362
	21.81	199.99	13.52	88.327
	21.82	199.99	13.514	88.287
	21.84	199.99	13.508	88.246
	21.86	199.99	13.502	88.207
	21.87	199.99	13.496	88.17
	21.89	199.99	13.491	88.133
	21.91	199.99	13.485	88.097
	21.92	199.99	13.48	88.061
	21.94	199.99	13.474	88.021
	21.96	199.99	13.468	87.983
	21.97	200	13.462	87.947
	21.99	200	13.457	87.915
	22.01	200	13.451	87.875
	22.02	200	13.445	87.836
	22.04	200	13.439	87.797
	22.06	200	13.434	87.76
	22.07	200	13.427	87.72
	22.09	200	13.422	87.682
	22.11	200	13.416	87.644
	22.12	200	13.41	87.608
	22.14	200	13.404	87.569
	22.16	200	13.398	87.53
	22.17	200	13.393	87.494
	22.19	200	13.387	87.456
	22.21	200	13.381	87.417
	22.22	200	13.375	87.38
	22.24	199.99	13.369	87.341
	22.26	199.99	13.363	87.3
	22.27	199.99	13.357	87.262
	22.29	199.99	13.352	87.227
	22.31	199.99	13.347	87.193
	22.32	199.99	13.341	87.154
	22.34	199.99	13.335	87.113
	22.36	199.99	13.328	87.074
	22.37	199.99	13.323	87.036
	22.39	199.99	13.317	86.997
	22.41	199.99	13.311	86.959
	22.42	199.99	13.306	86.925
	22.44	199.99	13.3	86.888
	22.46	199.99	13.294	86.846
	22.47	199.99	13.288	86.809
	22.49	199.99	13.282	86.772
	22.51	199.99	13.276	86.733
	22.52	199.99	13.27	86.694
	22.54	199.99	13.264	86.655
	22.56	199.99	13.258	86.614
	22.57	199.99	13.252	86.576
	22.59	199.99	13.246	86.536
	22.61	199.99	13.24	86.498
	22.62	199.99	13.235	86.461
	22.64	199.99	13.229	86.424
	22.66	199.99	13.223	86.385
	22.67	199.99	13.217	86.346
	22.69	199.99	13.211	86.307
	22.71	199.99	13.205	86.266
	22.72	199.99	13.199	86.227
	22.74	199.99	13.193	86.19
	22.76	199.99	13.187	86.152
	22.77	199.99	13.181	86.113
	22.79	199.99	13.176	86.078
	22.81	199.99	13.17	86.041
	22.82	199.99	13.164	85.999
	22.84	199.99	13.158	85.958
	22.86	199.99	13.151	85.916
	22.87	199.99	13.145	85.875
	22.89	199.99	13.139	85.838
	22.91	199.99	13.134	85.805
	22.92	199.99	13.128	85.763
	22.94	199.99	13.122	85.724
	22.96	199.99	13.116	85.685
	22.97	199.99	13.11	85.645
	22.99	199.99	13.103	85.601
	23.01	199.99	13.097	85.56
	23.02	199.99	13.091	85.524
	23.04	199.99	13.086	85.487
	23.06	199.99	13.08	85.448
	23.07	199.99	13.073	85.408
	23.09	199.99	13.067	85.365
	23.11	199.99	13.061	85.326
	23.12	199.99	13.055	85.289
	23.14	199.99	13.05	85.253
	23.16	199.99	13.043	85.212
	23.17	199.99	13.037	85.172
	23.19	199.99	13.032	85.134
	23.21	199.99	13.025	85.093
	23.22	199.99	13.019	85.051
	23.24	199.99	13.013	85.011
	23.26	199.99	13.007	84.971
	23.27	199.99	13.001	84.935
	23.29	199.99	12.995	84.894
	23.31	199.99	12.989	84.854
	23.32	199.99	12.982	84.813
	23.34	199.99	12.977	84.776
	23.36	199.99	12.971	84.737
	23.37	199.99	12.964	84.696
	23.39	199.99	12.958	84.655
	23.41	199.99	12.952	84.616
	23.42	199.99	12.946	84.577
	23.44	199.99	12.94	84.536
	23.46	199.99	12.934	84.496
	23.47	199.99	12.928	84.454
	23.49	199.99	12.921	84.413
	23.51	199.99	12.915	84.373
	23.52	199.99	12.909	84.332
	23.54	199.99	12.903	84.292
	23.56	199.99	12.897	84.255
	23.57	199.99	12.891	84.217
	23.59	199.99	12.885	84.178
	23.61	199.99	12.878	84.134
	23.62	199.99	12.872	84.091
	23.64	199.99	12.867	84.056
	23.66	199.99	12.86	84.015
	23.67	199.99	12.854	83.973
	23.69	199.99	12.848	83.935
	23.71	199.99	12.842	83.894
	23.72	199.99	12.835	83.851
	23.74	199.99	12.829	83.812
	23.76	199.99	12.823	83.774
	23.77	200	12.817	83.733
	23.79	200	12.81	83.689
	23.81	200	12.805	83.652
	23.82	200	12.799	83.611
	23.84	200	12.792	83.568
	23.86	200	12.786	83.527
	23.87	200	12.779	83.486
	23.89	200	12.773	83.446
	23.91	200	12.767	83.409
	23.92	200	12.761	83.368
	23.94	200	12.755	83.327
	23.96	200	12.749	83.285
	23.97	200	12.742	83.245
	23.99	200	12.736	83.206
	24.01	200	12.73	83.166
	24.02	200	12.724	83.122
	24.04	200	12.717	83.081
	24.06	200	12.711	83.038
	24.07	200	12.704	82.997
	24.09	200	12.699	82.96
	24.11	200	12.693	82.919
	24.12	200	12.686	82.879
	24.14	200	12.68	82.838
	24.16	200	12.674	82.796
	24.17	200	12.668	82.756
	24.19	200	12.661	82.715
	24.21	200	12.655	82.673
	24.22	200	12.648	82.631
	24.24	200	12.642	82.591
	24.26	200	12.636	82.548
	24.27	200	12.629	82.505
	24.29	200	12.623	82.467
	24.31	200	12.617	82.427
	24.32	200	12.611	82.385
	24.34	200	12.605	82.344
	24.36	200	12.598	82.302
	24.37	200	12.591	82.259
	24.39	200	12.585	82.216
	24.41	200	12.578	82.174
	24.42	200	12.573	82.136
	24.44	200	12.567	82.1
	24.46	200	12.561	82.06
	24.47	200	12.554	82.016
	24.49	200	12.548	81.976
	24.51	200	12.541	81.932
	24.52	200	12.534	81.886
	24.54	200	12.528	81.845
	24.56	200	12.522	81.805
	24.57	200	12.515	81.758
	24.59	200	12.508	81.716
	24.61	200	12.502	81.676
	24.62	200	12.496	81.635
	24.64	200	12.489	81.591
	24.66	200	12.483	81.551
	24.67	200	12.477	81.511
	24.69	200	12.471	81.472
	24.71	200	12.465	81.43
	24.72	200	12.458	81.388
	24.74	200	12.452	81.347
	24.76	200	12.446	81.307
	24.77	200	12.439	81.265
	24.79	200	12.433	81.222
	24.81	200	12.427	81.183
	24.82	200	12.42	81.139
	24.84	200	12.413	81.096
	24.86	200	12.407	81.054
	24.87	200.01	12.4	81.01
	24.89	200.01	12.394	80.968
	24.91	200.01	12.387	80.925
	24.92	200.01	12.381	80.886
	24.94	200	12.375	80.843
	24.96	200	12.368	80.799
	24.97	200	12.361	80.756
	24.99	200	12.355	80.716
	25.01	200	12.349	80.674
	25.02	200	12.342	80.631
	25.04	200	12.336	80.589
	25.06	200	12.33	80.55
	25.07	200	12.323	80.506
	25.09	200	12.316	80.457
	25.11	200	12.309	80.414
	25.12	200	12.303	80.372
	25.14	200	12.296	80.331
	25.16	200	12.29	80.287
	25.17	200.01	12.283	80.244
	25.19	200.01	12.276	80.201
	25.21	200.01	12.27	80.159
	25.22	200.01	12.263	80.115
	25.24	200.01	12.257	80.071
	25.26	200.01	12.25	80.028
	25.27	200.01	12.244	79.987
	25.29	200.01	12.238	79.947
	25.31	200.01	12.231	79.904
	25.32	200.01	12.225	79.863
	25.34	200.01	12.218	79.819
	25.36	200.01	12.211	79.775
	25.37	200.01	12.205	79.733
	25.39	200.01	12.198	79.691
	25.41	200.01	12.192	79.649
	25.42	200.01	12.185	79.606
	25.44	200.01	12.178	79.561
	25.46	200.01	12.172	79.516
	25.47	200.01	12.165	79.473
	25.49	200.01	12.159	79.435
	25.51	200.01	12.153	79.393
	25.52	200.01	12.146	79.348
	25.54	200.01	12.139	79.306
	25.56	200.01	12.133	79.262
	25.57	200.01	12.126	79.219
	25.59	200.01	12.119	79.173
	25.61	200.01	12.113	79.13
	25.62	200.01	12.106	79.088
	25.64	200.01	12.099	79.044
	25.66	200.01	12.092	78.999
	25.67	200.01	12.086	78.954
	25.69	200.01	12.079	78.912
	25.71	200	12.072	78.868
	25.72	200	12.066	78.827
	25.74	200	12.06	78.785
	25.76	200	12.053	78.742
	25.77	200	12.047	78.7
	25.79	200	12.04	78.656
	25.81	200	12.033	78.612
	25.82	200	12.026	78.566
	25.84	200	12.019	78.522
	25.86	200	12.013	78.479
	25.87	200	12.006	78.434
	25.89	200	11.999	78.39
	25.91	200	11.993	78.348
	25.92	200	11.986	78.304
	25.94	200	11.979	78.259
	25.96	200	11.973	78.215
	25.97	200	11.966	78.173
	25.99	200	11.96	78.131
	26.01	200	11.953	78.088
	26.02	200	11.946	78.043
	26.04	200	11.94	78.003
	26.06	200	11.933	77.959
	26.07	200	11.926	77.913
	26.09	200	11.92	77.87
	26.11	200	11.913	77.828
	26.12	200	11.907	77.785
	26.14	200	11.9	77.744
	26.16	199.99	11.894	77.702
	26.17	199.99	11.887	77.66
	26.19	199.99	11.88	77.613
	26.21	199.99	11.873	77.567
	26.22	199.99	11.867	77.524
	26.24	199.99	11.859	77.476
	26.26	199.99	11.853	77.435
	26.27	200	11.847	77.393
	26.29	200	11.84	77.348
	26.31	200	11.833	77.306
	26.32	200	11.827	77.264
	26.34	200	11.82	77.217
	26.36	200	11.812	77.169
	26.37	200	11.806	77.125
	26.39	200	11.799	77.082
	26.41	200	11.792	77.037
	26.42	200	11.785	76.993
	26.44	200	11.778	76.948
	26.46	200	11.772	76.905
	26.47	200	11.766	76.865
	26.49	200	11.759	76.821
	26.51	200	11.752	76.775
	26.52	200	11.746	76.733
	26.54	200	11.739	76.688
	26.56	200	11.732	76.644
	26.57	200	11.725	76.596
	26.59	200	11.718	76.554
	26.61	200	11.712	76.511
	26.62	200	11.706	76.471
	26.64	200	11.699	76.429
	26.66	200	11.692	76.385
	26.67	200	11.686	76.341
	26.69	200	11.679	76.297
	26.71	200	11.671	76.249
	26.72	200	11.665	76.207
	26.74	200	11.658	76.161
	26.76	200	11.651	76.116
	26.77	200	11.645	76.073
	26.79	200	11.638	76.032
	26.81	200	11.631	75.987
	26.82	200	11.624	75.941
	26.84	200	11.618	75.897
	26.86	200	11.611	75.855
	26.87	200	11.604	75.811
	26.89	200	11.597	75.765
	26.91	200	11.59	75.718
	26.92	200.01	11.584	75.678
	26.94	200.01	11.577	75.632
	26.96	200.01	11.57	75.586
	26.97	200.01	11.563	75.541
	26.99	200.01	11.556	75.495
	27.01	200.01	11.55	75.452
	27.02	200.01	11.543	75.411
	27.04	200.01	11.536	75.365
	27.06	200.01	11.529	75.32
	27.07	200.01	11.523	75.277
	27.09	200.01	11.516	75.233
	27.11	200.01	11.509	75.188
	27.12	200.01	11.502	75.141
	27.14	200.01	11.495	75.096
	27.16	200.01	11.488	75.051
	27.17	200.01	11.482	75.008
	27.19	200.01	11.475	74.967
	27.21	200.01	11.469	74.924
	27.22	200.01	11.462	74.88
	27.24	200.01	11.455	74.836
	27.26	200.01	11.448	74.786
	27.27	200.01	11.44	74.739
	27.29	200.01	11.434	74.698
	27.31	200.01	11.428	74.655
	27.32	200.01	11.421	74.61
	27.34	200.01	11.414	74.567
	27.36	200.01	11.407	74.522
	27.37	200.01	11.4	74.476
	27.39	200.01	11.393	74.43
	27.41	200.01	11.386	74.385
	27.42	200.01	11.38	74.341
	27.44	200.01	11.373	74.296
	27.46	200.01	11.366	74.252
	27.47	200.01	11.359	74.205
	27.49	200.01	11.352	74.164
	27.51	200.01	11.346	74.122
	27.52	200.01	11.339	74.074
	27.54	200.01	11.332	74.03
	27.56	200.01	11.325	73.985
	27.57	200.01	11.318	73.94
	27.59	200.01	11.311	73.894
	27.61	200.01	11.304	73.849
	27.62	200.01	11.297	73.801
	27.64	200.01	11.29	73.755
	27.66	200.01	11.283	73.71
	27.67	200.01	11.276	73.666
	27.69	200.01	11.27	73.623
	27.71	200.01	11.263	73.579
	27.72	200.01	11.256	73.535
	27.74	200.01	11.25	73.493
	27.76	200.01	11.243	73.446
	27.77	200.01	11.236	73.402
	27.79	200.01	11.229	73.356
	27.81	200.01	11.222	73.312
	27.82	200.01	11.215	73.265
	27.84	200.01	11.208	73.221
	27.86	200.01	11.201	73.176
	27.87	200.01	11.194	73.13
	27.89	200.01	11.187	73.085
	27.91	200.01	11.18	73.038
	27.92	200.01	11.173	72.994
	27.94	200.01	11.167	72.952
	27.96	200	11.16	72.905
	27.97	200	11.153	72.863
	27.99	200	11.146	72.818
	28.01	200	11.139	72.771
	28.02	200	11.132	72.725
	28.04	200	11.125	72.679
	28.06	200	11.118	72.632
	28.07	200	11.111	72.588
	28.09	200	11.105	72.546
	28.11	200	11.098	72.502
	28.12	200	11.091	72.455
	28.14	200	11.084	72.411
	28.16	200	11.077	72.366
	28.17	200	11.07	72.321
	28.19	200	11.063	72.272
	28.21	200	11.056	72.225
	28.22	200	11.049	72.182
	28.24	200	11.042	72.136
	28.26	200	11.035	72.094
	28.27	200	11.028	72.047
	28.29	200	11.021	72.002
	28.31	200	11.015	71.957
	28.32	200	11.007	71.91
	28.34	200	11	71.863
	28.36	200	10.994	71.82
	28.37	200	10.987	71.78
	28.39	199.99	10.98	71.734
	28.41	199.99	10.973	71.686
	28.42	199.99	10.966	71.64
	28.44	199.99	10.959	71.592
	28.46	199.99	10.952	71.546
	28.47	199.99	10.945	71.5
	28.49	199.99	10.938	71.455
	28.51	199.99	10.931	71.409
	28.52	199.99	10.924	71.364
	28.54	199.99	10.916	71.315
	28.56	199.99	10.91	71.272
	28.57	199.99	10.903	71.228
	28.59	199.99	10.896	71.182
	28.61	199.99	10.889	71.134
	28.62	199.99	10.882	71.09
	28.64	199.99	10.875	71.044
	28.66	199.99	10.868	70.998
	28.67	199.99	10.861	70.953
	28.69	199.99	10.854	70.91
	28.71	199.99	10.847	70.862
	28.72	199.99	10.84	70.815
	28.74	199.99	10.833	70.768
	28.76	199.99	10.825	70.721
	28.77	199.99	10.818	70.674
	28.79	199.99	10.811	70.629
	28.81	199.99	10.804	70.584
	28.82	199.99	10.797	70.536
	28.84	199.99	10.79	70.489
	28.86	199.99	10.783	70.445
	28.87	199.99	10.776	70.399
	28.89	199.99	10.769	70.351
	28.91	199.99	10.762	70.307
	28.92	199.99	10.755	70.262
	28.94	199.99	10.748	70.218
	28.96	199.99	10.741	70.171
	28.97	199.99	10.733	70.119
	28.99	199.99	10.726	70.072
	29.01	199.99	10.719	70.027
	29.02	199.99	10.712	69.983
	29.04	199.99	10.706	69.938
	29.06	199.99	10.698	69.891
	29.07	199.99	10.691	69.841
	29.09	199.99	10.683	69.794
	29.11	199.99	10.676	69.743
	29.12	199.99	10.669	69.699
	29.14	199.99	10.662	69.653
	29.16	199.99	10.655	69.609
	29.17	199.99	10.649	69.567
	29.19	199.99	10.642	69.52
	29.21	199.99	10.634	69.472
	29.22	199.99	10.627	69.424
	29.24	199.99	10.62	69.378
	29.26	200	10.613	69.331
	29.27	200	10.606	69.285
	29.29	200	10.598	69.236
	29.31	200	10.591	69.188
	29.32	200	10.584	69.144
	29.34	200	10.576	69.094
	29.36	200	10.57	69.05
	29.37	200	10.562	69.004
	29.39	200	10.555	68.953
	29.41	200	10.548	68.906
	29.42	200	10.541	68.863
	29.44	200	10.534	68.815
	29.46	200	10.527	68.769
	29.47	200	10.519	68.723
	29.49	200	10.512	68.676
	29.51	200	10.506	68.632
	29.52	200	10.498	68.585
	29.54	200	10.491	68.537
	29.56	200	10.484	68.49
	29.57	200	10.477	68.442
	29.59	200	10.469	68.391
	29.61	200	10.461	68.342
	29.62	200	10.455	68.299
	29.64	200	10.448	68.256
	29.66	200	10.441	68.21
	29.67	200	10.434	68.162
	29.69	200	10.426	68.115
	29.71	200	10.419	68.068
	29.72	200	10.412	68.022
	29.74	200	10.405	67.973
	29.76	200	10.398	67.927
	29.77	200	10.39	67.876
	29.79	200	10.382	67.828
	29.81	200	10.376	67.783
	29.82	200	10.369	67.737
	29.84	200	10.362	67.693
	29.86	200	10.354	67.642
	29.87	200	10.346	67.593
	29.89	200	10.34	67.55
	29.91	200	10.333	67.503
	29.92	200	10.325	67.454
	29.94	200	10.318	67.406
	29.96	200	10.311	67.36
	29.97	200	10.303	67.31
	29.99	200	10.296	67.265
	30.01	200	10.289	67.217
	30.02	200	10.282	67.172
	30.04	200	10.275	67.123
	30.06	200	10.267	67.076
	30.07	200	10.26	67.026
	30.09	200	10.252	66.977
	30.11	200	10.245	66.933
	30.12	200	10.238	66.886
	30.14	200	10.231	66.838
	30.16	200	10.224	66.79
	30.17	200	10.216	66.742
	30.19	200	10.209	66.694
	30.21	200	10.201	66.645
	30.22	200	10.194	66.599
	30.24	200	10.187	66.553
	30.26	200	10.18	66.503
	30.27	200	10.173	66.457
	30.29	200	10.166	66.412
	30.31	200	10.159	66.366
	30.32	200	10.151	66.316
	30.34	200	10.143	66.266
	30.36	200	10.136	66.217
	30.37	200	10.129	66.169
	30.39	200	10.121	66.121
	30.41	200.01	10.114	66.073
	30.42	200.01	10.107	66.027
	30.44	200.01	10.1	65.982
	30.46	200.01	10.092	65.932
	30.47	200.01	10.085	65.884
	30.49	200.01	10.078	65.839
	30.51	200.01	10.071	65.792
	30.52	200.01	10.063	65.744
	30.54	200.01	10.057	65.699
	30.56	200.01	10.049	65.652
	30.57	200.01	10.042	65.601
	30.59	200.01	10.034	65.552
	30.61	200.01	10.027	65.505
	30.62	200.01	10.02	65.458
	30.64	200.01	10.012	65.411
	30.66	200.01	10.005	65.364
	30.67	200.01	9.998	65.317
	30.69	200.01	9.99	65.265
	30.71	200.01	9.983	65.217
	30.72	200.01	9.976	65.169
	30.74	200.01	9.968	65.123
	30.76	200.01	9.961	65.073
	30.77	200.01	9.954	65.026
	30.79	200.01	9.946	64.976
	30.81	200.01	9.939	64.929
	30.82	200.01	9.932	64.887
	30.84	200.01	9.924	64.835
	30.86	200.01	9.917	64.784
	30.87	200.01	9.91	64.739
	30.89	200.01	9.902	64.691
	30.91	200.01	9.895	64.641
	30.92	200.01	9.888	64.594
	30.94	200.01	9.88	64.548
	30.96	200.01	9.873	64.503
	30.97	200.01	9.866	64.451
	30.99	200.01	9.858	64.401
	31.01	200.01	9.851	64.354
	31.02	200.01	9.844	64.307
	31.04	200.01	9.836	64.257
	31.06	200.01	9.829	64.212
	31.07	200.01	9.822	64.164
	31.09	200.01	9.814	64.115
	31.11	200.01	9.806	64.064
	31.12	200.01	9.799	64.017
	31.14	200.01	9.791	63.966
	31.16	200.01	9.784	63.919
	31.17	200.01	9.777	63.874
	31.19	200.01	9.77	63.825
	31.21	200.01	9.762	63.777
	31.22	200.01	9.755	63.73
	31.24	200.01	9.748	63.681
	31.26	200.01	9.74	63.63
	31.27	200.01	9.733	63.582
	31.29	200.01	9.725	63.533
	31.31	200.01	9.718	63.486
	31.32	200.01	9.711	63.44
	31.34	200.01	9.704	63.396
	31.36	200.01	9.697	63.349
	31.37	200.01	9.689	63.299
	31.39	200.01	9.682	63.25
	31.41	200.01	9.674	63.201
	31.42	200.01	9.667	63.152
	31.44	200.01	9.659	63.103
	31.46	200.01	9.652	63.058
	31.47	200.01	9.646	63.013
	31.49	200.01	9.638	62.963
	31.51	200.01	9.63	62.913
	31.52	200.01	9.622	62.862
	31.54	200.01	9.615	62.812
	31.56	200.01	9.608	62.766
	31.57	200.01	9.601	62.722
	31.59	200.01	9.594	62.675
	31.61	200.01	9.586	62.626
	31.62	200	9.579	62.578
	31.64	200	9.572	62.531
	31.66	200	9.564	62.48
	31.67	200	9.556	62.43
	31.69	200	9.549	62.381
	31.71	200	9.542	62.337
	31.72	200.01	9.534	62.286
	31.74	200.01	9.527	62.24
	31.76	200.01	9.52	62.19
	31.77	200.01	9.512	62.139
	31.79	200	9.505	62.094
	31.81	200	9.497	62.046
	31.82	200	9.49	61.996
	31.84	200	9.483	61.949
[truncated: 3,688 more rows]

## Sheet: Supp Fig 1a
Supp Fig 1a	Filename	pluronicf108
	Instrument	name	5500-0315	(172.23.168.1)
	Operator
	rundate	2022-03-30
	proceduresegments	Equilibrate	30	¬∞C;	Ramp	10	¬∞C/min	to	800	¬∞C
	[File	Parameters]
	Run	date	2022-03-30	12:25:19
	Trios	version	4.5.0.42498
	Original	File	Name
	Current	File	Name	D:\TGA_Data\User\AhmetD\pluronicf108.tri
	[Procedure]
	Procedure	Name
	Sample	Name	pluronicf108
	Pan	Number	2
	Sample	Mass	31.227	mg
	Pan	Type	Platinum	(100	uL)
	Comments
	Project	Name
	Operator
	Test	Custom
	Skip	Weight	Stabilization	TRUE
	Sample	mass	pre-weigh	Not	Available
	Stop	on	Gas	Flow	Error	Yes
	[Signal	List]
	Signal	#1	Time	(min)
	Signal	#2	Temperature	(¬∞C)
	Signal	#3	Weight	(mg)
	Signal	#4	Temperature	Difference	(¬∞C)
	Signal	#5	Sample	Purge	(mL/min)
	Signal	#6	Balance	Purge	(mL/min)
	Signal	#7	Set	Point	Temperature	(¬∞C)
	Signal	#8	Power	Delivered	(W)
	Signal	#9	Ramp	Rate	(¬∞C/min)
	[Configuration]
	Company	Name	ETH
	Instrument	Name	5500-0315
	Instrument	Type	TGA5500
	Serial	Number	5500-0315
	IP	172.23.168.1
	Location	of	Instrument	ETH
	Sampling	Rate	1
	Gas	1	Nitrogen
	Gas	2	Air
	Selected	Gas	Channel	2
	MTGA	HiRes	Licensed	Yes
	[Versions]
	Common	IDD	Version	1
	Cortex	Version	VER	2.1.2.50
	Driver	5.0.0.6
	GDM	Version	1.2.1.2
	PCU	Version	1.2.0.9
	Transducer	Version	1.1.0.32
	[Experiment	Logs]
	Experiment	Log	Entry	#	1	Equilibrate	Segment	30	(C)	Started
	Experiment	Log	Entry	#	3	Ramp	Segment	10	C/min	to	800	C	Started
	[Method	Log]
	Method	Log	Entry	#	1	Equilibrate	30	¬∞C
	Method	Log	Entry	#	2	(Ramp	1129)	Ramp	10	¬∞C/minute	to	800	¬∞C
	[Weight	Calibration]
	Date	Applied	2021-08-26	17:34:58
	Empty	Pan	Weight	0	mg
	Low	Reference	Weight	100	mg
	High	Reference	Weight	1.000.000	mg
	Low	Gain	Meter	Reading	1.0788e-05	mg/count
	High	Gain	Meter	Reading	8.611e-05	mg/count
	Low	Meter	Offset	44.053	mg
	High	Meter	Offset	674.677	mg
	[Curie	Calibration]
	Date	Applied	2020-02-19	10:10:02
	Description	From	308,200	¬∞C	to	408,200	¬∞C	at	10,000¬∞C/min
	Gas	Type	Nitrogen
	Pan	Type	Platinum	HT
	Source	Files	1	C:\ProgramData\TA	Instruments\TRIOS\Data\Nickel.tri
	Measured	1	348.661
	Known	1	358.2
	[step]
	Ramp	10	¬∞C/min	to	800	¬∞C
	Time	Temperature	Weight	Weight	Deriv.	Weight
	min	¬∞C	mg	%	%	/	¬∞C
	0.01	29.83	31.237	100.033	0.239294
	0.02	29.82	31.237	100.032	0.222195
	0.04	29.82	31.237	100.031	0.213804
	0.06	29.82	31.237	100.03	0.198732
	0.07	29.81	31.237	100.03	0.189856
	0.09	29.81	31.236	100.029	0.19203
	0.11	29.8	31.236	100.028	0.194395
	0.12	29.8	31.236	100.028	0.206134
	0.14	29.8	31.236	100.027	0.231202
	0.16	29.8	31.236	100.026	0.282615
	0.17	29.79	31.235	100.026	0.391396
	0.19	29.79	31.235	100.025	0.0115055
	0.21	29.79	31.235	100.024	-0.183297
	0.22	29.8	31.235	100.024	-0.0862069
	0.24	29.8	31.235	100.023	-0.0465325
	0.26	29.81	31.234	100.023	-0.0266499
	0.27	29.83	31.234	100.022	-0.0161793
	0.29	29.85	31.234	100.022	-0.0106078
	0.31	29.89	31.234	100.022	-0.00629474
	0.32	29.93	31.234	100.022	-0.00345962
	0.34	29.99	31.234	100.021	-0.00193417
	0.36	30.06	31.234	100.021	-0.00115199
	0.37	30.14	31.234	100.021	-0.00107142
	0.39	30.23	31.234	100.021	-0.001182
	0.41	30.34	31.234	100.021	-0.00118999
	0.42	30.46	31.234	100.021	-0.00126276
	0.44	30.59	31.234	100.021	-0.0012961
	0.46	30.73	31.234	100.021	-0.00142104
	0.47	30.88	31.234	100.02	-0.0016227
	0.49	31.04	31.234	100.02	-0.0019372
	0.51	31.19	31.233	100.02	-0.00226583
	0.52	31.35	31.233	100.019	-0.00247316
	0.54	31.52	31.233	100.019	-0.00270328
	0.56	31.68	31.233	100.018	-0.00281404
	0.57	31.84	31.233	100.018	-0.00294524
	0.59	32	31.233	100.017	-0.00288511
	0.61	32.16	31.233	100.017	-0.00265391
	0.62	32.32	31.233	100.017	-0.00259175
	0.64	32.48	31.232	100.016	-0.0025692
	0.66	32.63	31.232	100.016	-0.00266741
	0.67	32.79	31.232	100.015	-0.00282642
	0.69	32.95	31.232	100.015	-0.00271532
	0.71	33.11	31.232	100.014	-0.00279518
	0.72	33.27	31.232	100.014	-0.00286278
	0.74	33.43	31.232	100.014	-0.00291963
	0.76	33.59	31.231	100.013	-0.00310587
	0.77	33.75	31.231	100.013	-0.00296987
	0.79	33.92	31.231	100.012	-0.00278803
	0.81	34.09	31.231	100.012	-0.00252267
	0.82	34.26	31.231	100.011	-0.002275
	0.84	34.43	31.231	100.011	-0.00219965
	0.86	34.6	31.231	100.011	-0.00231567
	0.87	34.77	31.23	100.01	-0.00255416
	0.89	34.94	31.23	100.01	-0.00270297
	0.91	35.12	31.23	100.009	-0.00277638
	0.92	35.29	31.23	100.009	-0.00283581
	0.94	35.46	31.23	100.008	-0.00288093
	0.96	35.63	31.23	100.008	-0.00300427
	0.97	35.8	31.23	100.007	-0.00300778
	0.99	35.97	31.229	100.007	-0.00299258
	1.01	36.14	31.229	100.006	-0.00300303
	1.02	36.31	31.229	100.006	-0.00297459
	1.04	36.47	31.229	100.005	-0.00302503
	1.06	36.64	31.229	100.005	-0.00309539
	1.07	36.81	31.229	100.004	-0.00309026
	1.09	36.98	31.228	100.004	-0.00291455
	1.11	37.15	31.228	100.003	-0.00266488
	1.12	37.31	31.228	100.003	-0.00246468
	1.14	37.48	31.228	100.002	-0.00245422
	1.16	37.65	31.228	100.002	-0.0025876
	1.17	37.82	31.228	100.001	-0.00266644
	1.19	37.99	31.228	100.001	-0.00268762
	1.21	38.16	31.227	100.001	-0.00265196
	1.22	38.33	31.227	100	-0.00267175
	1.24	38.5	31.227	100	-0.00269299
	1.26	38.67	31.227	99.999	-0.00269325
	1.27	38.84	31.227	99.999	-0.00269463
	1.29	39.01	31.227	99.998	-0.00269219
	1.31	39.18	31.227	99.998	-0.00275317
	1.32	39.35	31.226	99.997	-0.00279195
	1.34	39.52	31.226	99.997	-0.00289786
	1.36	39.69	31.226	99.996	-0.00301244
	1.37	39.86	31.226	99.996	-0.00305871
	1.39	40.03	31.226	99.995	-0.00299178
	1.41	40.2	31.226	99.995	-0.00294212
	1.42	40.37	31.226	99.994	-0.00298648
	1.44	40.54	31.225	99.994	-0.00299444
	1.46	40.71	31.225	99.993	-0.00306488
	1.47	40.88	31.225	99.993	-0.00306324
	1.49	41.05	31.225	99.992	-0.00289095
	1.51	41.22	31.225	99.992	-0.00270112
	1.52	41.39	31.225	99.991	-0.00239067
	1.54	41.56	31.224	99.991	-0.00227347
	1.56	41.73	31.224	99.991	-0.00236731
	1.57	41.9	31.224	99.99	-0.00256896
	1.59	42.07	31.224	99.99	-0.00291879
	1.61	42.24	31.224	99.989	-0.0031433
	1.62	42.41	31.224	99.989	-0.00323815
	1.64	42.58	31.224	99.988	-0.00313171
	1.66	42.75	31.223	99.988	-0.00298508
	1.67	42.92	31.223	99.987	-0.00284765
	1.69	43.09	31.223	99.987	-0.00268324
	1.71	43.26	31.223	99.986	-0.00252326
	1.72	43.43	31.223	99.986	-0.00238116
	1.74	43.6	31.223	99.985	-0.00234243
	1.76	43.77	31.223	99.985	-0.00239808
	1.77	43.94	31.222	99.985	-0.00247611
	1.79	44.11	31.222	99.984	-0.00251792
	1.81	44.28	31.222	99.984	-0.00252796
	1.82	44.45	31.222	99.983	-0.00253777
	1.84	44.61	31.222	99.983	-0.00262849
	1.86	44.78	31.222	99.982	-0.00280029
	1.87	44.95	31.222	99.982	-0.00286814
	1.89	45.12	31.221	99.981	-0.00289998
	1.91	45.29	31.221	99.981	-0.00285049
	1.92	45.46	31.221	99.98	-0.00275102
	1.94	45.63	31.221	99.98	-0.0028366
	1.96	45.8	31.221	99.979	-0.00283595
	1.97	45.97	31.221	99.979	-0.00275402
	1.99	46.13	31.221	99.979	-0.00258195
	2.01	46.3	31.22	99.978	-0.00248238
	2.02	46.47	31.22	99.978	-0.00256354
	2.04	46.64	31.22	99.977	-0.00275292
	2.06	46.81	31.22	99.977	-0.00294674
	2.07	46.98	31.22	99.976	-0.00294663
	2.09	47.15	31.22	99.976	-0.00284313
	2.11	47.32	31.22	99.975	-0.0025683
	2.12	47.49	31.219	99.975	-0.00220761
	2.14	47.66	31.219	99.975	-0.00197772
	2.16	47.83	31.219	99.974	-0.00189667
	2.17	47.99	31.219	99.974	-0.00189235
	2.19	48.16	31.219	99.974	-0.00186093
	2.21	48.33	31.219	99.973	-0.00183856
	2.22	48.5	31.219	99.973	-0.00176203
	2.24	48.67	31.219	99.973	-0.00177586
	2.26	48.84	31.219	99.972	-0.00187103
	2.27	49.01	31.219	99.972	-0.00195713
	2.29	49.18	31.218	99.972	-0.00211106
	2.31	49.34	31.218	99.971	-0.00224697
	2.32	49.51	31.218	99.971	-0.0023602
	2.34	49.68	31.218	99.971	-0.00248692
	2.36	49.85	31.218	99.97	-0.00253227
	2.37	50.02	31.218	99.97	-0.00240577
	2.39	50.19	31.218	99.969	-0.00222508
	2.41	50.36	31.218	99.969	-0.00202187
	2.42	50.53	31.218	99.969	-0.00199954
	2.44	50.69	31.217	99.968	-0.00210384
	2.46	50.86	31.217	99.968	-0.00215824
	2.47	51.03	31.217	99.968	-0.00209494
	2.49	51.2	31.217	99.967	-0.00188242
	2.51	51.37	31.217	99.967	-0.00175601
	2.52	51.54	31.217	99.967	-0.00180616
	2.54	51.71	31.217	99.966	-0.00204195
	2.56	51.87	31.217	99.966	-0.00222346
	2.57	52.04	31.217	99.966	-0.00216044
	2.59	52.21	31.216	99.965	-0.00195688
	2.61	52.38	31.216	99.965	-0.00162652
	2.62	52.55	31.216	99.965	-0.00135055
	2.64	52.72	31.216	99.964	-0.00123309
	2.66	52.88	31.216	99.964	-0.00122445
	2.67	53.05	31.216	99.964	-0.00135642
	2.69	53.22	31.216	99.964	-0.00153825
	2.71	53.39	31.216	99.964	-0.00171095
	2.72	53.56	31.216	99.963	-0.0019153
	2.74	53.73	31.216	99.963	-0.00211502
	2.76	53.89	31.216	99.962	-0.00227848
	2.77	54.06	31.215	99.962	-0.00228757
	2.79	54.23	31.215	99.962	-0.0021468
	2.81	54.4	31.215	99.961	-0.0019153
	2.82	54.57	31.215	99.961	-0.00180186
	2.84	54.73	31.215	99.961	-0.00167944
	2.86	54.9	31.215	99.96	-0.00150715
	2.87	55.07	31.215	99.96	-0.00138937
	2.89	55.24	31.215	99.96	-0.00125351
	2.91	55.41	31.215	99.96	-0.00133573
	2.92	55.57	31.215	99.96	-0.00143174
	2.94	55.74	31.215	99.959	-0.00151418
	2.96	55.91	31.215	99.959	-0.00155565
	2.97	56.08	31.214	99.959	-0.00144691
	2.99	56.24	31.214	99.959	-0.00135159
	3.01	56.41	31.214	99.958	-0.00130162
	3.02	56.58	31.214	99.958	-0.0012607
	3.04	56.75	31.214	99.958	-0.0010786
	3.06	56.92	31.214	99.958	-0.00071439
	3.07	57.08	31.214	99.958	-0.000477703
	3.09	57.25	31.214	99.958	-0.000463989
	3.11	57.42	31.214	99.958	-0.000532118
	3.12	57.59	31.214	99.957	-0.000641138
	3.14	57.75	31.214	99.957	-0.000695543
	3.16	57.92	31.214	99.957	-0.00081817
	3.17	58.09	31.214	99.957	-0.00096365
	3.19	58.26	31.214	99.957	-0.000963835
	3.21	58.43	31.214	99.957	-0.000950421
	3.22	58.59	31.214	99.957	-0.000777841
	3.24	58.76	31.214	99.956	-0.000705284
	3.26	58.93	31.214	99.956	-0.000596319
	3.27	59.1	31.214	99.956	-0.000683034
	3.29	59.26	31.214	99.956	-0.000979402
	3.31	59.43	31.214	99.956	-0.00120761
	3.32	59.6	31.213	99.956	-0.00139494
	3.34	59.77	31.213	99.955	-0.00120382
	3.36	59.93	31.213	99.955	-0.000916726
	3.37	60.1	31.213	99.955	-0.000615757
	3.39	60.27	31.213	99.955	-0.000451567
	3.41	60.43	31.213	99.955	-0.000465264
	3.42	60.6	31.213	99.955	-0.000579323
	3.44	60.77	31.213	99.955	-0.000670605
	3.46	60.94	31.213	99.955	-0.000757324
	3.47	61.1	31.213	99.955	-0.000830394
	3.49	61.27	31.213	99.954	-0.000985643
	3.51	61.44	31.213	99.954	-0.00101772
	3.52	61.61	31.213	99.954	-0.000807834
	3.54	61.77	31.213	99.954	-0.000620659
	3.56	61.94	31.213	99.954	-0.000447161
	3.57	62.11	31.213	99.954	-0.000520017
	3.59	62.27	31.213	99.954	-0.000665725
	3.61	62.44	31.213	99.954	-0.000720196
	3.62	62.61	31.213	99.953	-0.000820271
	3.64	62.78	31.213	99.953	-0.000956852
	3.66	62.94	31.213	99.953	-0.00107533
	3.67	63.11	31.213	99.953	-0.00112553
	3.69	63.28	31.213	99.953	-0.00111193
	3.71	63.45	31.213	99.953	-0.000947923
	3.72	63.61	31.212	99.952	-0.000638034
	3.74	63.78	31.212	99.952	-0.000282582
	3.76	63.95	31.212	99.952	-5.92536e-05
	3.77	64.12	31.212	99.952	-5.92524e-05
	3.79	64.28	31.212	99.952	-0.000191452
	3.81	64.45	31.212	99.952	-0.000104887
	3.82	64.62	31.212	99.952	5.47011e-05
	3.84	64.79	31.212	99.952	1.37146e-05
	3.86	64.95	31.212	99.952	-0.000177931
	3.87	65.12	31.212	99.952	-0.000328712
	3.89	65.29	31.212	99.952	-0.000137067
	3.91	65.45	31.212	99.952	6.39354e-05
	3.92	65.62	31.212	99.952	0.000187388
	3.94	65.79	31.212	99.952	0.000237719
	3.96	65.95	31.212	99.952	0.000196617
	3.97	66.12	31.212	99.952	0.000251557
	3.99	66.29	31.212	99.952	0.000137252
	4.01	66.45	31.212	99.952	-4.57454e-05
	4.02	66.62	31.212	99.952	-9.61065e-05
	4.04	66.79	31.212	99.952	-0.000137354
	4.06	66.95	31.212	99.952	-5.95435e-05
	4.07	67.12	31.212	99.952	0.000132825
	4.09	67.29	31.212	99.952	0.00035275
	4.11	67.45	31.212	99.952	0.000554379
	4.12	67.62	31.213	99.953	0.000636839
	4.14	67.79	31.213	99.953	0.000659652
	4.16	67.95	31.213	99.953	0.000723616
	4.17	68.12	31.213	99.953	0.000741604
	4.19	68.29	31.213	99.953	0.000759559
	4.21	68.45	31.213	99.953	0.000599108
	4.22	68.62	31.213	99.953	0.000498301
	4.24	68.79	31.213	99.953	0.000548435
	4.26	68.95	31.213	99.953	0.000616839
	4.27	69.12	31.213	99.954	0.000689871
	4.29	69.29	31.213	99.954	0.000671647
	4.31	69.46	31.213	99.954	0.000621522
	4.32	69.62	31.213	99.954	0.000594314
	4.34	69.79	31.213	99.954	0.000585413
	4.36	69.96	31.213	99.954	0.000539863
	4.37	70.12	31.213	99.954	0.000503414
	4.39	70.29	31.213	99.954	0.000526397
	4.41	70.46	31.213	99.954	0.000663799
	4.42	70.62	31.213	99.954	0.000814906
	4.44	70.79	31.213	99.955	0.00102544
	4.46	70.96	31.213	99.955	0.00111216
	4.47	71.12	31.213	99.955	0.000956146
	4.49	71.29	31.213	99.955	0.000722429
	4.51	71.46	31.213	99.955	0.000489003
	4.52	71.62	31.213	99.955	0.000351759
	4.54	71.79	31.213	99.955	0.000360747
	4.56	71.96	31.213	99.955	0.000401723
	4.57	72.12	31.213	99.955	0.00052031
	4.59	72.29	31.213	99.956	0.000679925
	4.61	72.46	31.213	99.956	0.000593135
	4.62	72.63	31.214	99.956	0.000396927
	4.64	72.79	31.214	99.956	0.000177953
	4.66	72.96	31.214	99.956	0.000132334
	4.67	73.13	31.214	99.956	0.000273893
	4.69	73.3	31.214	99.956	0.000378995
	4.71	73.46	31.214	99.956	0.000506956
	4.72	73.63	31.214	99.956	0.00058467
	4.74	73.8	31.214	99.956	0.000634969
	4.76	73.96	31.214	99.956	0.000598485
	4.77	74.13	31.214	99.956	0.000589406
	4.79	74.3	31.214	99.956	0.000539205
	4.81	74.46	31.214	99.957	0.000287908
	4.82	74.63	31.214	99.957	1.82793e-05
	4.84	74.8	31.214	99.957	-0.000182776
	4.86	74.97	31.214	99.956	-0.000205575
	4.87	75.13	31.214	99.957	-0.000118758
	4.89	75.3	31.214	99.956	-0.000105036
	4.91	75.47	31.214	99.956	-9.10983e-06
	4.92	75.63	31.214	99.956	-1.36932e-05
	4.94	75.8	31.214	99.957	-7.30236e-05
	4.96	75.97	31.214	99.956	-0.000205252
	4.97	76.14	31.214	99.956	-0.00043767
	4.99	76.3	31.214	99.956	-0.000565162
	5.01	76.47	31.214	99.956	-0.000774553
	5.02	76.64	31.214	99.956	-0.000933592
	5.04	76.81	31.214	99.956	-0.00103327
	5.06	76.97	31.213	99.956	-0.00108282
	5.07	77.14	31.213	99.956	-0.00112787
	5.09	77.31	31.213	99.955	-0.00118662
	5.11	77.48	31.213	99.955	-0.00128623
	5.12	77.64	31.213	99.955	-0.0015221
	5.14	77.81	31.213	99.955	-0.00174876
	5.16	77.98	31.213	99.954	-0.00183011
	5.17	78.15	31.213	99.954	-0.00181636
	5.19	78.32	31.213	99.954	-0.00177572
	5.21	78.48	31.213	99.953	-0.00190351
	5.22	78.65	31.213	99.953	-0.00205902
	5.24	78.82	31.213	99.953	-0.00211941
	5.26	78.99	31.212	99.952	-0.00204797
	5.27	79.15	31.212	99.952	-0.00183986
	5.29	79.32	31.212	99.952	-0.00168624
	5.31	79.49	31.212	99.951	-0.00165096
	5.32	79.66	31.212	99.951	-0.00178913
	5.34	79.82	31.212	99.951	-0.00193215
	5.36	79.99	31.212	99.951	-0.0020021
	5.37	80.16	31.212	99.95	-0.0020582
	5.39	80.32	31.212	99.95	-0.00210029
	5.41	80.49	31.212	99.949	-0.00216949
	5.42	80.66	31.211	99.949	-0.0021009
	5.44	80.82	31.211	99.949	-0.00205473
	5.46	80.99	31.211	99.948	-0.0020999
	5.47	81.16	31.211	99.948	-0.00210372
	5.49	81.33	31.211	99.948	-0.00197937
	5.51	81.49	31.211	99.947	-0.00175921
	5.52	81.66	31.211	99.947	-0.00160771
	5.54	81.83	31.211	99.947	-0.00148831
	5.56	81.99	31.211	99.947	-0.00142842
	5.57	82.16	31.211	99.946	-0.00129578
	5.59	82.33	31.211	99.946	-0.00126836
	5.61	82.49	31.21	99.946	-0.00146021
	5.62	82.66	31.21	99.946	-0.00157491
	5.64	82.83	31.21	99.945	-0.00147077
	5.66	83	31.21	99.945	-0.00122487
	5.67	83.16	31.21	99.945	-0.000974045
	5.69	83.33	31.21	99.945	-0.000883116
	5.71	83.5	31.21	99.945	-0.000760071
	5.72	83.66	31.21	99.945	-0.000522227
	5.74	83.83	31.21	99.945	-0.000435278
	5.76	84	31.21	99.945	-0.000623224
	5.77	84.16	31.21	99.944	-0.000893724
	5.79	84.33	31.21	99.944	-0.00106795
	5.81	84.5	31.21	99.944	-0.000985469
	5.82	84.66	31.21	99.944	-0.00084796
	5.84	84.83	31.21	99.944	-0.000829667
	5.86	84.99	31.21	99.944	-0.000834276
	5.87	85.16	31.21	99.943	-0.000958023
	5.89	85.33	31.21	99.943	-0.00106332
	5.91	85.49	31.21	99.943	-0.00111796
	5.92	85.66	31.209	99.943	-0.00129155
	5.94	85.83	31.209	99.943	-0.00140991
	5.96	85.99	31.209	99.942	-0.00131769
	5.97	86.16	31.209	99.942	-0.00113435
	5.99	86.33	31.209	99.942	-0.000960435
	6.01	86.49	31.209	99.942	-0.000905574
	6.02	86.66	31.209	99.942	-0.0010338
	6.04	86.83	31.209	99.942	-0.00114385
	6.06	86.99	31.209	99.941	-0.00116713
	6.07	87.16	31.209	99.941	-0.00109439
	6.09	87.33	31.209	99.941	-0.000774255
	6.11	87.49	31.209	99.941	-0.00051333
	6.12	87.66	31.209	99.941	-0.000417202
	6.14	87.83	31.209	99.941	-0.000513593
	6.16	87.99	31.209	99.941	-0.000568637
	6.17	88.16	31.209	99.941	-0.000366799
	6.19	88.33	31.209	99.941	-2.28689e-05
	6.21	88.49	31.209	99.941	0.000183306
	6.22	88.66	31.209	99.941	-1.38249e-05
	6.24	88.83	31.209	99.941	-0.000462504
	6.26	88.99	31.209	99.94	-0.000860374
	6.27	89.16	31.209	99.94	-0.00105679
	6.29	89.33	31.209	99.94	-0.00103373
	6.31	89.49	31.209	99.94	-0.00104739
	6.32	89.66	31.209	99.94	-0.00117547
	6.34	89.83	31.208	99.94	-0.00123041
	6.36	89.99	31.208	99.939	-0.0012991
	6.37	90.16	31.208	99.939	-0.0012123
	6.39	90.33	31.208	99.939	-0.00103411
	6.41	90.49	31.208	99.939	-0.000855972
	6.42	90.66	31.208	99.939	-0.000682377
	6.44	90.83	31.208	99.939	-0.000554474
	6.46	90.99	31.208	99.938	-0.000495168
	6.47	91.16	31.208	99.938	-0.000500002
	6.49	91.33	31.208	99.938	-0.00043136
	6.51	91.49	31.208	99.938	-0.000358001
	6.52	91.66	31.208	99.938	-0.00019277
	6.54	91.82	31.208	99.938	-8.71938e-05
	6.56	91.99	31.208	99.938	-0.00014683
	6.57	92.16	31.208	99.938	-0.000252271
	6.59	92.32	31.208	99.938	-0.00041709
	6.61	92.49	31.208	99.938	-0.000522114
	6.62	92.66	31.208	99.938	-0.000498832
	6.64	92.82	31.208	99.938	-0.000484798
	6.66	92.99	31.208	99.938	-0.000585167
	6.67	93.16	31.208	99.938	-0.00078153
	6.69	93.32	31.208	99.937	-0.000868245
	6.71	93.49	31.208	99.937	-0.000827131
	6.72	93.66	31.208	99.937	-0.000671856
	6.74	93.83	31.208	99.937	-0.000534858
	6.76	93.99	31.208	99.937	-0.000439035
	6.77	94.16	31.208	99.937	-0.000411741
	6.79	94.33	31.208	99.937	-0.000311246
	6.81	94.49	31.208	99.937	-0.000206095
	6.82	94.66	31.208	99.937	-9.62585e-05
	6.84	94.83	31.208	99.937	-2.28992e-05
	6.86	94.99	31.208	99.937	-0.000242982
	6.87	95.16	31.208	99.937	-0.000467695
	6.89	95.32	31.208	99.937	-0.000619014
	6.91	95.49	31.208	99.937	-0.000696974
	6.92	95.66	31.207	99.936	-0.000761199
	6.94	95.82	31.207	99.936	-0.000802426
	6.96	95.99	31.207	99.936	-0.000802291
	6.97	96.16	31.207	99.936	-0.000655416
	6.99	96.32	31.207	99.936	-0.000467378
	7.01	96.49	31.207	99.936	-0.000426027
	7.02	96.66	31.207	99.936	-0.000462515
	7.04	96.82	31.207	99.936	-0.000411958
	7.06	96.99	31.207	99.936	-0.000370644
	7.07	97.16	31.207	99.936	-0.000224196
	7.09	97.32	31.207	99.936	-9.60813e-05
	7.11	97.49	31.207	99.936	-0.000109807
	7.12	97.66	31.207	99.936	-8.69337e-05
	7.14	97.82	31.207	99.936	-0.000151016
	7.16	97.99	31.207	99.936	-0.000270103
	7.17	98.16	31.207	99.935	-0.00041677
	7.19	98.32	31.207	99.935	-0.000471957
	7.21	98.49	31.207	99.935	-0.000472137
	7.22	98.66	31.207	99.935	-0.000481384
	7.24	98.82	31.207	99.935	-0.000389707
	7.26	98.99	31.207	99.935	-0.000339264
	7.27	99.16	31.207	99.935	-0.000206297
	7.29	99.32	31.207	99.935	-9.16856e-05
	7.31	99.49	31.207	99.935	-3.66697e-05
	7.32	99.65	31.207	99.935	-0.000110009
	7.34	99.82	31.207	99.935	-0.00014666
	7.36	99.99	31.207	99.935	-0.000109979
	7.37	100.15	31.207	99.935	-0.00012829
	7.39	100.32	31.207	99.935	-7.78881e-05
	7.41	100.49	31.207	99.935	-0.000178659
	7.42	100.65	31.207	99.935	-0.000265689
	7.44	100.82	31.207	99.935	-0.000192415
	7.46	100.99	31.207	99.935	-2.74964e-05
	7.47	101.15	31.207	99.935	0.000109954
	7.49	101.32	31.207	99.935	0.00022908
	7.51	101.49	31.207	99.935	0.000242824
	7.52	101.65	31.207	99.935	0.000137441
	7.54	101.82	31.207	99.935	6.87061e-05
	7.56	101.99	31.207	99.935	2.74871e-05
	7.57	102.15	31.207	99.935	4.58517e-06
	7.59	102.32	31.207	99.935	6.86708e-05
	7.61	102.49	31.207	99.935	-3.20548e-05
	7.62	102.65	31.207	99.935	-0.000164738
	7.64	102.82	31.207	99.935	-8.2338e-05
	7.66	102.99	31.207	99.935	1.40169e-08
	7.67	103.15	31.207	99.935	0.000164651
	7.69	103.32	31.207	99.935	0.000201254
	7.71	103.49	31.207	99.935	0.000109809
	7.72	103.65	31.207	99.935	5.03562e-05
	7.74	103.82	31.207	99.935	-5.03524e-05
	7.76	103.99	31.207	99.935	-0.00016487
	7.77	104.15	31.207	99.935	-0.000238247
	7.79	104.32	31.207	99.935	-0.000288751
	7.81	104.49	31.207	99.935	-0.000288822
	7.82	104.65	31.207	99.935	-0.000307183
	7.84	104.82	31.207	99.935	-0.000375932
	7.86	104.98	31.207	99.935	-0.000357535
	7.87	105.15	31.207	99.935	-0.00016956
	7.89	105.32	31.207	99.935	-9.15994e-06
	7.91	105.48	31.207	99.935	0.000109973
	7.92	105.65	31.207	99.935	0.000210765
	7.94	105.82	31.207	99.935	0.000297788
	7.96	105.98	31.207	99.935	0.000435119
	7.97	106.15	31.207	99.935	0.00034802
	7.99	106.32	31.207	99.935	0.000141931
	8.01	106.48	31.207	99.935	-2.74713e-05
	8.02	106.65	31.207	99.935	-0.000169396
	8.04	106.82	31.207	99.935	-0.000224348
	8.06	106.98	31.207	99.935	-0.000283932
	8.07	107.15	31.207	99.935	-0.000311506
	8.09	107.32	31.207	99.935	-0.000265777
	8.11	107.48	31.207	99.935	-0.000233773
	8.12	107.65	31.207	99.935	-0.000146725
	8.14	107.82	31.207	99.935	6.87704e-05
	8.16	107.98	31.207	99.935	0.00022015
	8.17	108.15	31.207	99.935	0.000261476
	8.19	108.32	31.207	99.935	0.000238577
	8.21	108.48	31.207	99.935	0.00012389
	8.22	108.65	31.207	99.935	2.75287e-05
	8.24	108.81	31.207	99.935	-9.63658e-05
	8.26	108.98	31.207	99.935	-0.000206391
	8.27	109.15	31.207	99.935	-0.000151235
	8.29	109.31	31.207	99.935	-0.00010536
	8.31	109.48	31.207	99.935	-0.000215237
	8.32	109.65	31.207	99.935	-0.000334096
	8.34	109.81	31.207	99.934	-0.000365972
	8.36	109.98	31.207	99.934	-0.000210398
	8.37	110.15	31.207	99.934	-5.48891e-05
	8.39	110.31	31.207	99.934	-6.86124e-05
	8.41	110.48	31.207	99.934	-0.000178455
	8.42	110.65	31.207	99.934	-0.000238109
	8.44	110.81	31.207	99.934	-0.000119178
	8.46	110.98	31.207	99.934	8.24791e-05
	8.47	111.15	31.207	99.934	0.000128417
	8.49	111.31	31.207	99.934	1.83697e-05
	8.51	111.48	31.207	99.934	-0.000229388
	8.52	111.65	31.207	99.934	-0.000394617
	8.54	111.81	31.207	99.934	-0.000302836
	8.56	111.98	31.207	99.934	-0.000206462
	8.57	112.14	31.207	99.934	-0.000155981
	8.59	112.31	31.207	99.934	-0.000247704
	8.61	112.48	31.207	99.934	-0.000444859
	8.62	112.64	31.207	99.934	-0.000595996
	8.64	112.81	31.207	99.934	-0.000517794
	8.66	112.98	31.207	99.934	-0.000334324
	8.67	113.14	31.207	99.934	-0.000219768
	8.69	113.31	31.207	99.934	-0.000119029
	8.71	113.48	31.207	99.934	-0.000137328
	8.72	113.64	31.207	99.934	-7.96312e-09
	8.74	113.81	31.207	99.934	0.000119037
	8.76	113.98	31.207	99.934	0.000100758
	8.77	114.14	31.207	99.934	-1.37209e-05
	8.79	114.31	31.207	99.934	-0.00021075
	8.81	114.48	31.207	99.934	-0.000348255
	8.82	114.64	31.207	99.934	-0.000394114
	8.84	114.81	31.207	99.934	-0.000339128
	8.86	114.98	31.207	99.934	-0.000224552
	8.87	115.14	31.207	99.933	-0.000178724
	8.89	115.31	31.207	99.933	-0.000201636
	8.91	115.47	31.207	99.933	-0.000201635
	8.92	115.64	31.207	99.933	-0.000247467
	8.94	115.81	31.207	99.933	-0.000192481
	8.96	115.97	31.206	99.933	-0.000242894
	8.97	116.14	31.206	99.933	-0.000247468
	8.99	116.31	31.206	99.933	-0.000215365
	9.01	116.47	31.206	99.933	-0.000105382
	9.02	116.64	31.206	99.933	0.000123707
	9.04	116.81	31.206	99.933	0.000238258
	9.06	116.97	31.206	99.933	0.000375742
	9.07	117.14	31.207	99.933	0.000444478
	9.09	117.31	31.207	99.933	0.000577345
	9.11	117.47	31.207	99.934	0.000650589
	9.12	117.64	31.207	99.934	0.000691732
	9.14	117.81	31.207	99.934	0.000705387
	9.16	117.97	31.207	99.934	0.00069158
	9.17	118.14	31.207	99.934	0.000659443
	9.19	118.31	31.207	99.934	0.000416697
	9.21	118.47	31.207	99.934	0.000210638
	9.22	118.64	31.207	99.934	9.61687e-05
	9.24	118.81	31.207	99.934	7.32759e-05
	9.26	118.97	31.207	99.934	0.000119107
	9.27	119.14	31.207	99.934	5.95711e-05
	9.29	119.3	31.207	99.934	-9.62227e-05
	9.31	119.47	31.207	99.934	-0.000293317
	9.32	119.64	31.207	99.934	-0.000398797
	9.34	119.8	31.207	99.934	-0.000293392
	9.36	119.97	31.207	99.934	-0.000187947
	9.37	120.14	31.207	99.934	-0.000206278
	9.39	120.3	31.207	99.934	-0.000233759
	9.41	120.47	31.207	99.934	-0.000325395
	9.42	120.64	31.207	99.934	-0.000265777
	9.44	120.8	31.207	99.934	-0.000169524
	9.46	120.97	31.207	99.934	-2.74678e-05
	9.47	121.14	31.207	99.934	0.000242756
	9.49	121.3	31.207	99.934	0.000421293
	9.51	121.47	31.207	99.934	0.000540273
	9.52	121.64	31.207	99.934	0.000526515
	9.54	121.8	31.207	99.934	0.000439547
	9.56	121.97	31.207	99.934	0.000283887
	9.57	122.14	31.207	99.934	2.29041e-05
	9.59	122.3	31.207	99.934	-0.000178605
	9.61	122.47	31.207	99.934	-0.000219881
	9.62	122.64	31.207	99.934	-0.000155811
	9.64	122.8	31.207	99.934	-0.000105424
	9.66	122.97	31.207	99.934	-0.000100858
	9.67	123.13	31.207	99.934	-0.000137568
	9.69	123.3	31.207	99.934	-0.000119247
	9.71	123.47	31.207	99.934	-2.75202e-05
	9.72	123.63	31.207	99.934	9.6318e-05
	9.74	123.8	31.207	99.934	0.000151338
	9.76	123.97	31.207	99.934	5.04274e-05
	9.77	124.13	31.207	99.934	-5.5026e-05
	9.79	124.3	31.207	99.934	-0.000105437
	9.81	124.47	31.207	99.934	-4.58405e-05
	9.82	124.63	31.207	99.934	-4.12585e-05
	9.84	124.8	31.207	99.934	-0.000105427
	9.86	124.97	31.207	99.934	-0.00015584
	9.87	125.13	31.207	99.934	-0.000146686
	9.89	125.3	31.207	99.934	1.37474e-05
	9.91	125.46	31.207	99.934	0.000224659
	9.92	125.63	31.207	99.934	0.000380563
	9.94	125.8	31.207	99.934	0.000513502
	9.96	125.96	31.207	99.934	0.000435555
	9.97	126.13	31.207	99.934	0.000302612
	9.99	126.3	31.207	99.934	0.000270525
	10.01	126.46	31.207	99.934	0.000302618
	10.02	126.63	31.207	99.934	0.000339259
	10.04	126.8	31.207	99.935	0.000371284
	10.06	126.96	31.207	99.935	0.000270375
	10.07	127.13	31.207	99.935	5.49594e-05
	10.09	127.29	31.207	99.935	-8.70511e-05
	10.11	127.46	31.207	99.935	-0.000210705
	10.12	127.63	31.207	99.935	-4.58036e-05
	10.14	127.79	31.207	99.934	0.000238187
	10.16	127.96	31.207	99.935	0.000306896
	10.17	128.13	31.207	99.935	0.000201567
	10.19	128.29	31.207	99.935	4.58188e-05
	10.21	128.46	31.207	99.935	4.58067e-05
	10.22	128.63	31.207	99.935	0.00030703
	10.24	128.79	31.207	99.935	0.000449198
	10.26	128.96	31.207	99.935	0.000343858
	10.27	129.13	31.207	99.935	0.00019718
	10.29	129.29	31.207	99.935	5.50269e-05
	10.31	129.46	31.207	99.935	0.000105466
	10.32	129.63	31.207	99.935	0.000279685
	10.34	129.79	31.207	99.935	0.000380502
	10.36	129.96	31.207	99.935	0.000403333
	10.37	130.13	31.207	99.935	0.000265734
	10.39	130.29	31.207	99.935	3.20425e-05
	10.41	130.46	31.207	99.935	-0.000169461
	10.42	130.62	31.207	99.935	-0.000343443
	10.44	130.79	31.207	99.935	-0.00038923
	10.46	130.96	31.207	99.935	-0.00031598
	10.47	131.12	31.207	99.935	-0.000151126
	10.49	131.29	31.207	99.935	9.61704e-05
	10.51	131.46	31.207	99.935	0.00032059
	10.52	131.62	31.207	99.935	0.000535873
	10.54	131.79	31.207	99.935	0.000677897
	10.56	131.96	31.207	99.935	0.000691652
	10.57	132.12	31.207	99.935	0.000636697
	10.59	132.29	31.207	99.935	0.000535941
	10.61	132.46	31.207	99.936	0.000503903
	10.62	132.62	31.207	99.936	0.000430663
	10.64	132.79	31.207	99.936	0.000329926
	10.66	132.96	31.207	99.936	0.000265826
	10.67	133.12	31.207	99.936	0.000192527
	10.69	133.29	31.207	99.936	0.000366783
	10.71	133.46	31.207	99.936	0.000444806
	10.72	133.62	31.207	99.936	0.000357714
	10.74	133.79	31.207	99.936	0.000178848
	10.76	133.96	31.207	99.936	-5.96133e-05
	10.77	134.12	31.207	99.936	-0.000100845
	10.79	134.29	31.207	99.936	-4.58139e-05
	10.81	134.45	31.207	99.936	-0.000183251
	10.82	134.62	31.207	99.936	-0.000393843
	10.84	134.79	31.207	99.936	-0.000457874
	10.86	134.95	31.207	99.936	-0.000361712
	10.87	135.12	31.207	99.936	-0.000201477
	10.89	135.29	31.207	99.936	-0.000109914
	10.91	135.45	31.207	99.936	-0.0001466
	10.92	135.62	31.207	99.936	-0.000142081
	10.94	135.79	31.207	99.936	6.41586e-05
	10.96	135.95	31.207	99.936	0.00021094
	10.97	136.12	31.207	99.936	0.000362456
	10.99	136.29	31.207	99.936	0.000481873
	11.01	136.45	31.207	99.936	0.000509455
	11.02	136.62	31.207	99.936	0.000601248
	11.04	136.78	31.207	99.936	0.000637966
	11.06	136.95	31.207	99.936	0.000495663
	11.07	137.12	31.207	99.936	0.000435992
	11.09	137.28	31.207	99.936	0.000357979
	11.11	137.45	31.207	99.936	0.00027996
	11.12	137.62	31.207	99.936	0.000183585
	11.14	137.78	31.207	99.936	-9.18274e-06
	11.16	137.95	31.207	99.936	-5.96531e-05
	11.17	138.11	31.207	99.936	5.5073e-05
	11.19	138.28	31.207	99.936	0.000133021
	11.21	138.45	31.207	99.936	8.70993e-05
	11.22	138.61	31.207	99.936	-1.94111e-08
	11.24	138.78	31.207	99.936	-0.000137451
	11.26	138.95	31.207	99.936	-0.00016487
	11.27	139.11	31.207	99.936	-4.1196e-05
	11.29	139.28	31.207	99.936	0.000137333
	11.31	139.45	31.207	99.936	0.00028838
	11.32	139.61	31.207	99.936	0.00031588
	11.34	139.78	31.207	99.937	0.000146541
	11.36	139.95	31.208	99.937	1.83285e-05
	11.37	140.11	31.207	99.937	-3.20696e-05
	11.39	140.28	31.207	99.937	-8.82128e-09
	11.41	140.45	31.207	99.937	7.7921e-05
	11.42	140.61	31.208	99.937	0.000114601
	11.44	140.78	31.208	99.937	0.000128361
	11.46	140.95	31.208	99.937	7.33471e-05
	11.47	141.11	31.208	99.937	2.75029e-05
	11.49	141.28	31.208	99.937	-0.00010543
	11.51	141.44	31.208	99.937	-0.000215422
	11.52	141.61	31.207	99.937	-0.000206213
	11.54	141.78	31.207	99.936	-0.000142029
	11.56	141.94	31.207	99.936	1.37458e-05
	11.57	142.11	31.207	99.936	0.000123704
	11.59	142.28	31.207	99.937	0.000197021
	11.61	142.44	31.208	99.937	0.000274937
	11.62	142.61	31.208	99.937	0.000320771
	11.64	142.78	31.208	99.937	0.000348282
	11.66	142.94	31.208	99.937	0.000261228
	11.67	143.11	31.208	99.937	0.000183332
	11.69	143.28	31.208	99.937	0.000128338
	11.71	143.44	31.208	99.937	9.1675e-05
	11.72	143.61	31.208	99.937	9.17078e-06
	11.74	143.78	31.208	99.937	-4.58418e-05
	11.76	143.94	31.208	99.937	-7.33533e-05
	11.77	144.11	31.208	99.937	-3.20923e-05
	11.79	144.27	31.208	99.937	7.33492e-05
	11.81	144.44	31.208	99.937	0.000132942
	11.82	144.61	31.208	99.937	0.000288792
	11.84	144.77	31.208	99.937	0.000403341
	11.86	144.94	31.208	99.937	0.000384958
	11.87	145.11	31.208	99.937	0.000329929
	11.89	145.27	31.208	99.937	0.000242833
	11.91	145.44	31.208	99.937	0.000123665
	11.92	145.61	31.208	99.937	0.000123646
	11.94	145.77	31.208	99.937	0.000183167
	11.96	145.94	31.208	99.937	0.000288493
	11.97	146.11	31.208	99.937	0.00045342
	11.99	146.27	31.208	99.937	0.000375644
	12.01	146.44	31.208	99.937	0.000357384
	12.02	146.61	31.208	99.937	0.000339114
	12.04	146.77	31.208	99.937	0.000288743
	12.06	146.94	31.208	99.938	0.000417122
	12.07	147.11	31.208	99.938	0.000453828
	12.09	147.27	31.208	99.938	0.000518
	12.11	147.44	31.208	99.938	0.000467526
	12.12	147.6	31.208	99.938	0.000329981
	12.14	147.77	31.208	99.938	0.000325365
	12.16	147.94	31.208	99.938	0.00029785
	12.17	148.1	31.208	99.938	0.000307018
	12.19	148.27	31.208	99.938	0.000197069
	12.21	148.44	31.208	99.938	-9.15414e-06
	12.22	148.6	31.208	99.938	-4.58606e-06
	12.24	148.77	31.208	99.938	-4.1272e-05
	12.26	148.94	31.208	99.938	-6.87824e-05
	12.27	149.1	31.208	99.938	-0.000233899
	12.29	149.27	31.208	99.938	-0.000394497
	12.31	149.44	31.208	99.938	-0.000275259
	12.32	149.6	31.208	99.938	-0.000151396
	12.34	149.77	31.208	99.938	-7.34043e-05
	12.36	149.93	31.208	99.938	-0.000160545
	12.37	150.1	31.208	99.938	-0.000201758
	12.39	150.27	31.208	99.938	-0.000160455
	12.41	150.43	31.208	99.938	-0.000197106
	12.42	150.6	31.208	99.938	-0.000270392
	12.44	150.77	31.208	99.938	-0.000251986
	12.46	150.93	31.208	99.938	-4.55592e-06
	12.47	151.1	31.208	99.938	0.000302288
	12.49	151.27	31.208	99.938	0.000448763
	12.51	151.43	31.208	99.938	0.000421264
	12.52	151.6	31.208	99.938	0.000366339
	12.54	151.77	31.208	99.938	0.000366403
	12.56	151.93	31.208	99.938	0.000462688
	12.57	152.1	31.208	99.938	0.00049948
	12.59	152.27	31.208	99.938	0.000403399
	12.61	152.43	31.208	99.938	0.000270574
	12.62	152.6	31.208	99.938	0.000298137
	12.64	152.76	31.208	99.938	0.000555116
	12.66	152.93	31.208	99.938	0.000890093
	12.67	153.1	31.208	99.939	0.00107351
	12.69	153.26	31.208	99.939	0.00102743
	12.71	153.43	31.208	99.939	0.00079789
	12.72	153.6	31.208	99.939	0.000545474
	12.74	153.76	31.208	99.939	0.000531548
	12.76	153.93	31.208	99.939	0.000627518
	12.77	154.1	31.208	99.939	0.000846915
	12.79	154.26	31.208	99.94	0.00101131
	12.81	154.43	31.208	99.94	0.000933262
	12.82	154.6	31.209	99.94	0.000859979
	12.84	154.76	31.209	99.94	0.000814325
	12.86	154.93	31.209	99.94	0.00095644
	12.87	155.1	31.209	99.94	0.00117684
	12.89	155.26	31.209	99.941	0.00130152
	12.91	155.43	31.209	99.941	0.00113284
	12.92	155.6	31.209	99.941	0.000789334
	12.94	155.76	31.209	99.941	0.00061519
	12.96	155.93	31.209	99.941	0.000587749
	12.97	156.09	31.209	99.941	0.000716301
	12.99	156.26	31.209	99.941	0.000729869
	13.01	156.43	31.209	99.941	0.000757163
	13.02	156.59	31.209	99.942	0.000761484
	13.04	156.76	31.209	99.942	0.000907965
	13.06	156.93	31.209	99.942	0.00103137
	13.07	157.09	31.209	99.942	0.00112269
	13.09	157.26	31.209	99.942	0.00125078
	13.11	157.43	31.209	99.942	0.00126446
	13.12	157.59	31.209	99.943	0.00127368
	13.14	157.76	31.209	99.943	0.00116848
	13.16	157.92	31.21	99.943	0.00111367
	13.17	158.09	31.21	99.943	0.00101309
	13.19	158.26	31.21	99.943	0.00092159
	13.21	158.42	31.21	99.944	0.000852902
	13.22	158.59	31.21	99.944	0.000889654
	13.24	158.76	31.21	99.944	0.00109139
	13.26	158.92	31.21	99.944	0.001348
	13.27	159.09	31.21	99.944	0.00160439
	13.29	159.26	31.21	99.945	0.00183744
	13.31	159.42	31.21	99.945	0.00199689
	13.32	159.59	31.21	99.945	0.0021012
	13.34	159.76	31.21	99.946	0.00212783
	13.36	159.92	31.21	99.946	0.00215034
	13.37	160.09	31.211	99.946	0.002242
	13.39	160.26	31.211	99.947	0.00237079
	13.41	160.42	31.211	99.947	0.00249093
	13.42	160.59	31.211	99.948	0.00248313
	13.44	160.76	31.211	99.948	0.00253939
	13.46	160.92	31.211	99.948	0.00265501
	13.47	161.09	31.211	99.949	0.00286203
	13.49	161.25	31.211	99.949	0.00308688
	13.51	161.42	31.212	99.95	0.00317356
	13.52	161.59	31.212	99.95	0.00318181
	13.54	161.75	31.212	99.951	0.00303397
	13.56	161.92	31.212	99.951	0.00289561
	13.57	162.09	31.212	99.952	0.00292696
	13.59	162.25	31.212	99.952	0.00311886
	13.61	162.42	31.213	99.953	0.00330171
	13.62	162.59	31.213	99.953	0.00335186
	13.64	162.75	31.213	99.954	0.00321004
	13.66	162.92	31.213	99.955	0.00316908
	13.67	163.09	31.213	99.955	0.00336656
	13.69	163.25	31.213	99.956	0.00362885
	13.71	163.42	31.214	99.956	0.00388757
	13.72	163.59	31.214	99.957	0.00398678
	13.74	163.75	31.214	99.958	0.00402635
	13.76	163.92	31.214	99.958	0.00416133
	13.77	164.08	31.215	99.959	0.00431776
	13.79	164.25	31.215	99.96	0.00443577
	13.81	164.42	31.215	99.96	0.00443767
	13.82	164.58	31.215	99.961	0.00449854
	13.84	164.75	31.215	99.962	0.00444881
	13.86	164.92	31.216	99.963	0.00437188
	13.87	165.08	31.216	99.963	0.0043187
	13.89	165.25	31.216	99.964	0.00415688
	13.91	165.42	31.216	99.965	0.00416983
	13.92	165.58	31.217	99.965	0.00411512
	13.94	165.75	31.217	99.966	0.00410687
	13.96	165.92	31.217	99.967	0.00407189
	13.97	166.08	31.217	99.968	0.0040512
	13.99	166.25	31.217	99.968	0.00410383
	14.01	166.42	31.218	99.969	0.00416091
	14.02	166.58	31.218	99.97	0.00433661
	14.04	166.75	31.218	99.97	0.00449789
	14.06	166.92	31.218	99.971	0.0043788
	14.07	167.08	31.219	99.972	0.00404373
	14.09	167.25	31.219	99.972	0.00355715
	14.11	167.42	31.219	99.973	0.00311189
	14.12	167.58	31.219	99.973	0.00293265
	14.14	167.75	31.219	99.974	0.00291409
	14.16	167.91	31.219	99.974	0.00297381
	14.17	168.08	31.22	99.975	0.0029469
	14.19	168.25	31.22	99.975	0.00274134
	14.21	168.41	31.22	99.976	0.0024254
	14.22	168.58	31.22	99.976	0.0021274
	14.24	168.75	31.22	99.977	0.00187487
	14.26	168.91	31.22	99.977	0.00151218
	14.27	169.08	31.22	99.977	0.000975553
	14.29	169.25	31.22	99.977	0.000485232
	14.31	169.41	31.22	99.977	0.000132694
	14.32	169.58	31.22	99.977	-4.57575e-05
	14.34	169.75	31.22	99.977	-0.000201283
	14.36	169.91	31.22	99.977	-0.000471184
	14.37	170.08	31.22	99.977	-0.000869334
	14.39	170.25	31.22	99.977	-0.00127234
	14.41	170.41	31.22	99.977	-0.00169384
	14.42	170.58	31.22	99.976	-0.00213381
	14.44	170.75	31.22	99.976	-0.00251889
	14.46	170.91	31.22	99.975	-0.002895
	14.47	171.08	31.22	99.975	-0.00323467
	14.49	171.25	31.219	99.974	-0.00355621
	14.51	171.41	31.219	99.974	-0.00395137
	14.52	171.58	31.219	99.973	-0.00436043
	14.54	171.75	31.219	99.972	-0.00465441
	14.56	171.91	31.218	99.972	-0.00487939
	14.57	172.08	31.218	99.971	-0.00503513
	14.59	172.24	31.218	99.97	-0.00521345
	14.61	172.41	31.218	99.969	-0.00550671
	14.62	172.58	31.217	99.968	-0.00568515
	14.64	172.74	31.217	99.967	-0.00574929
	14.66	172.91	31.217	99.966	-0.00574992
	14.67	173.08	31.216	99.965	-0.00574164
	14.69	173.24	31.216	99.964	-0.00589395
	14.71	173.41	31.216	99.963	-0.00601393
	14.72	173.58	31.216	99.962	-0.00617471
	14.74	173.74	31.215	99.961	-0.00650506
	14.76	173.91	31.215	99.96	-0.00682631
	14.77	174.07	31.214	99.959	-0.00709213
	14.79	174.24	31.214	99.958	-0.00718335
	14.81	174.41	31.214	99.956	-0.00713703
	14.82	174.57	31.213	99.955	-0.00716861
	14.84	174.74	31.213	99.954	-0.00717745
	14.86	174.91	31.213	99.953	-0.00716343
	14.87	175.07	31.212	99.952	-0.00726458
	14.89	175.24	31.212	99.951	-0.00738058
	14.91	175.41	31.211	99.949	-0.00753403
	14.92	175.57	31.211	99.948	-0.00764606
	14.94	175.74	31.211	99.947	-0.00782132
	14.96	175.9	31.21	99.945	-0.00808682
	14.97	176.07	31.21	99.944	-0.00834139
	14.99	176.24	31.209	99.943	-0.00863576
	15.01	176.4	31.209	99.941	-0.00889238
	15.02	176.57	31.208	99.94	-0.00914876
	15.04	176.74	31.208	99.938	-0.00934144
	15.06	176.9	31.208	99.937	-0.00957132
	15.07	177.07	31.207	99.935	-0.00985707
	15.09	177.24	31.206	99.933	-0.0101681
	15.11	177.4	31.206	99.932	-0.0103531
	15.12	177.57	31.205	99.93	-0.0103749
	15.14	177.74	31.205	99.928	-0.0103052
	15.16	177.9	31.204	99.926	-0.010139
	15.17	178.07	31.204	99.925	-0.00987162
	15.19	178.24	31.203	99.923	-0.00982765
	15.21	178.4	31.203	99.922	-0.0100943
	15.22	178.57	31.202	99.92	-0.0103826
	15.24	178.74	31.202	99.918	-0.0106618
	15.26	178.9	31.201	99.916	-0.0108033
	15.27	179.07	31.201	99.914	-0.0110547
	15.29	179.23	31.2	99.913	-0.0116039
	15.31	179.4	31.199	99.911	-0.0120614
	15.32	179.57	31.199	99.908	-0.012327
	15.34	179.73	31.198	99.906	-0.0123909
	15.36	179.9	31.197	99.904	-0.0122618
	15.37	180.07	31.197	99.902	-0.012169
	15.39	180.23	31.196	99.9	-0.0120718
	15.41	180.4	31.196	99.898	-0.0120578
	15.42	180.57	31.195	99.896	-0.0122458
	15.44	180.73	31.194	99.894	-0.0126213
	15.46	180.9	31.194	99.892	-0.0130002
	15.47	181.07	31.193	99.89	-0.0131731
	15.49	181.23	31.192	99.888	-0.0132777
	15.51	181.4	31.192	99.886	-0.0133738
	15.52	181.57	31.191	99.883	-0.0136125
	15.54	181.73	31.19	99.881	-0.0140031
	15.56	181.9	31.189	99.879	-0.0142754
	15.57	182.07	31.189	99.876	-0.0145293
	15.59	182.23	31.188	99.874	-0.014692
	15.61	182.4	31.187	99.871	-0.0148916
	15.62	182.56	31.186	99.869	-0.0151187
	15.64	182.73	31.186	99.866	-0.0153773
	15.66	182.9	31.185	99.864	-0.0156208
	15.67	183.06	31.184	99.861	-0.0158133
	15.69	183.23	31.183	99.858	-0.016161
	15.71	183.4	31.182	99.856	-0.0164442
	15.72	183.56	31.181	99.853	-0.0166353
	15.74	183.73	31.181	99.85	-0.0167259
	15.76	183.9	31.18	99.847	-0.0167626
	15.77	184.06	31.179	99.845	-0.0168687
	15.79	184.23	31.178	99.842	-0.0169385
	15.81	184.4	31.177	99.839	-0.0169663
	15.82	184.56	31.176	99.836	-0.0169791
	15.84	184.73	31.175	99.833	-0.0172297
	15.86	184.89	31.174	99.83	-0.0176766
	15.87	185.06	31.173	99.827	-0.0181372
	15.89	185.23	31.172	99.824	-0.0185604
	15.91	185.39	31.171	99.821	-0.0188874
	15.92	185.56	31.171	99.818	-0.0192602
	15.94	185.73	31.169	99.815	-0.0195873
	15.96	185.89	31.168	99.812	-0.0198377
	15.97	186.06	31.167	99.808	-0.0199694
	15.99	186.23	31.166	99.805	-0.0201577
	16.01	186.39	31.165	99.802	-0.0204889
	16.02	186.56	31.164	99.798	-0.020832
	16.04	186.73	31.163	99.795	-0.0210769
	16.06	186.89	31.162	99.791	-0.0212443
	16.07	187.06	31.161	99.787	-0.0214255
	16.09	187.23	31.16	99.784	-0.0217473
	16.11	187.39	31.159	99.78	-0.0220217
	16.12	187.56	31.158	99.777	-0.0222014
	16.14	187.73	31.156	99.773	-0.0223954
	16.16	187.89	31.155	99.769	-0.022513
	16.17	188.06	31.154	99.765	-0.0227254
	16.19	188.22	31.153	99.762	-0.0228731
	16.21	188.39	31.152	99.758	-0.022984
	16.22	188.56	31.15	99.754	-0.0232012
	16.24	188.72	31.149	99.75	-0.0234608
	16.26	188.89	31.148	99.746	-0.0239054
	16.27	189.06	31.147	99.742	-0.0243877
	16.29	189.22	31.145	99.738	-0.0248071
	16.31	189.39	31.144	99.734	-0.0251878
	16.32	189.56	31.143	99.73	-0.0254851
	16.34	189.72	31.142	99.725	-0.0258506
	16.36	189.89	31.14	99.721	-0.0262149
	16.37	190.06	31.139	99.717	-0.0264518
	16.39	190.22	31.137	99.712	-0.0267011
	16.41	190.39	31.136	99.708	-0.0269446
	16.42	190.56	31.135	99.703	-0.027281
	16.44	190.72	31.133	99.699	-0.0277245
	16.46	190.89	31.132	99.694	-0.028168
	16.47	191.06	31.13	99.689	-0.028595
	16.49	191.22	31.129	99.684	-0.0287962
	16.51	191.39	31.127	99.68	-0.0288321
	16.52	191.55	31.126	99.675	-0.0290016
	16.54	191.72	31.124	99.67	-0.0293959
	16.56	191.89	31.123	99.665	-0.0299761
	16.57	192.05	31.121	99.66	-0.03037
	16.59	192.22	31.12	99.655	-0.0304908
	16.61	192.39	31.118	99.65	-0.0304704
	16.62	192.55	31.116	99.645	-0.0304486
	16.64	192.72	31.115	99.64	-0.0305873
	16.66	192.89	31.113	99.635	-0.0311345
	16.67	193.05	31.112	99.629	-0.0319606
	16.69	193.22	31.11	99.624	-0.0327642
	16.71	193.39	31.108	99.618	-0.0331891
	16.72	193.55	31.106	99.613	-0.0337945
	16.74	193.72	31.105	99.607	-0.035
	16.76	193.88	31.103	99.601	-0.0362731
	16.77	194.05	31.101	99.595	-0.0372478
	16.79	194.22	31.099	99.589	-0.0374745
	16.81	194.38	31.097	99.583	-0.0374962
	16.82	194.55	31.095	99.576	-0.0377232
	16.84	194.72	31.093	99.57	-0.0379344
	16.86	194.88	31.091	99.564	-0.0378604
	16.87	195.05	31.089	99.557	-0.0373823
	16.89	195.22	31.087	99.551	-0.0375276
	16.91	195.38	31.085	99.545	-0.0390592
	16.92	195.55	31.083	99.539	-0.0417887
	16.94	195.72	31.081	99.531	-0.0446618
	16.96	195.88	31.078	99.523	-0.046182
	16.97	196.05	31.076	99.516	-0.0450069
	16.99	196.22	31.074	99.508	-0.0422034
	17.01	196.38	31.072	99.501	-0.04096
	17.02	196.55	31.07	99.495	-0.0417238
	17.04	196.72	31.067	99.488	-0.0447313
	17.06	196.88	31.065	99.48	-0.0473967
	17.07	197.05	31.062	99.472	-0.0482771
	17.09	197.22	31.06	99.464	-0.0503211
	17.11	197.38	31.057	99.456	-0.0522777
	17.12	197.55	31.054	99.446	-0.0522954
	17.14	197.72	31.052	99.437	-0.0506459
	17.16	197.88	31.049	99.43	-0.0487713
	17.17	198.05	31.047	99.422	-0.0498853
	17.19	198.21	31.044	99.413	-0.0524978
	17.21	198.38	31.041	99.404	-0.0545103
	17.22	198.55	31.038	99.395	-0.0543915
	17.24	198.71	31.035	99.386	-0.053024
	17.26	198.88	31.033	99.377	-0.0517049
	17.27	199.05	31.03	99.369	-0.0502494
	17.29	199.21	31.028	99.36	-0.0507909
	17.31	199.38	31.025	99.352	-0.0513249
	17.32	199.55	31.022	99.343	-0.054242
	17.34	199.71	31.02	99.335	-0.0577447
	17.36	199.88	31.016	99.324	-0.0601661
	17.37	200.05	31.013	99.314	-0.0621404
	17.39	200.21	31.01	99.303	-0.0604975
	17.41	200.38	31.007	99.293	-0.0597673
	17.42	200.54	31.004	99.284	-0.0609086
	17.44	200.71	31	99.274	-0.0624118
	17.46	200.88	30.997	99.263	-0.0634083
	17.47	201.04	30.994	99.252	-0.0625648
	17.49	201.21	30.991	99.242	-0.0613516
	17.51	201.38	30.987	99.232	-0.0615606
	17.52	201.54	30.984	99.222	-0.0608824
	17.54	201.71	30.981	99.211	-0.0597855
	17.56	201.88	30.978	99.202	-0.0587071
	17.57	202.04	30.975	99.192	-0.0593725
	17.59	202.21	30.972	99.182	-0.0618217
	17.61	202.38	30.969	99.171	-0.0625131
	17.62	202.54	30.965	99.161	-0.0622353
	17.64	202.71	30.962	99.151	-0.061681
	17.66	202.88	30.959	99.141	-0.0630785
	17.67	203.04	30.956	99.13	-0.0647105
	17.69	203.21	30.952	99.118	-0.0667122
	17.71	203.38	30.949	99.108	-0.0685072
	17.72	203.54	30.945	99.096	-0.0695405
	17.74	203.71	30.941	99.084	-0.0692675
	17.76	203.88	30.938	99.072	-0.0663727
	17.77	204.04	30.934	99.062	-0.0649255
	17.79	204.21	30.931	99.052	-0.0651378
	17.81	204.37	30.928	99.04	-0.0664319
	17.82	204.54	30.924	99.029	-0.0703118
	17.84	204.71	30.921	99.018	-0.0731372
	17.86	204.87	30.916	99.004	-0.0737257
	17.87	205.04	30.912	98.992	-0.0724537
	17.89	205.21	30.909	98.981	-0.0694359
	17.91	205.37	30.906	98.97	-0.069107
	17.92	205.54	30.902	98.958	-0.0706771
	17.94	205.71	30.898	98.946	-0.0721492
	17.96	205.87	30.894	98.934	-0.0723347
	17.97	206.04	30.891	98.921	-0.0735082
	17.99	206.2	30.887	98.91	-0.0759592
	18.01	206.37	30.883	98.897	-0.0782821
	18.02	206.54	30.879	98.883	-0.0785644
	18.04	206.7	30.874	98.87	-0.0753423
	18.06	206.87	30.871	98.858	-0.0726959
	18.07	207.04	30.867	98.847	-0.0727189
	18.09	207.2	30.863	98.834	-0.0746258
	18.11	207.37	30.859	98.821	-0.0762771
	18.12	207.54	30.855	98.809	-0.0770932
	18.14	207.7	30.851	98.796	-0.0778283
	18.16	207.87	30.847	98.783	-0.0807595
	18.17	208.04	30.843	98.769	-0.0827213
	18.19	208.2	30.838	98.755	-0.0815922
	18.21	208.37	30.834	98.741	-0.0797837
	18.22	208.53	30.83	98.729	-0.0778234
	18.24	208.7	30.826	98.716	-0.0780488
	18.26	208.87	30.822	98.702	-0.0794305
	18.27	209.03	30.818	98.689	-0.0793534
	18.29	209.2	30.814	98.676	-0.0796487
	18.31	209.37	30.81	98.663	-0.0817853
	18.32	209.53	30.806	98.649	-0.0842167
	18.34	209.7	30.801	98.635	-0.0864641
	18.36	209.87	30.796	98.62	-0.0858559
	18.37	210.03	30.792	98.606	-0.0847056
	18.39	210.2	30.788	98.592	-0.0837889
	18.41	210.37	30.783	98.578	-0.0841942
	18.42	210.53	30.779	98.564	-0.0848552
	18.44	210.7	30.774	98.549	-0.0839818
	18.46	210.87	30.77	98.536	-0.0844712
	18.47	211.03	30.766	98.522	-0.0860548
	18.49	211.2	30.761	98.507	-0.0874261
	18.51	211.37	30.756	98.492	-0.0878132
	18.52	211.53	30.752	98.478	-0.0874399
	18.54	211.7	30.748	98.464	-0.0877302
	18.56	211.87	30.743	98.449	-0.0895599
	18.57	212.03	30.738	98.434	-0.0913932
	18.59	212.2	30.734	98.419	-0.0952614
	18.61	212.36	30.729	98.403	-0.0978613
	18.62	212.53	30.723	98.385	-0.0979754
	18.64	212.7	30.718	98.369	-0.0971258
	18.66	212.86	30.713	98.354	-0.0953504
	18.67	213.03	30.708	98.338	-0.094778
	18.69	213.19	30.703	98.322	-0.0931944
	18.71	213.36	30.699	98.307	-0.0898432
	18.72	213.53	30.694	98.292	-0.0906089
	18.74	213.69	30.69	98.278	-0.0927795
	18.76	213.86	30.684	98.261	-0.0958189
	18.77	214.03	30.679	98.245	-0.0996613
	18.79	214.19	30.674	98.229	-0.100533
	18.81	214.36	30.669	98.211	-0.0991389
	18.82	214.53	30.663	98.194	-0.0970072
	18.84	214.69	30.659	98.18	-0.0968323
	18.86	214.86	30.654	98.163	-0.100366
	18.87	215.03	30.648	98.145	-0.103663
	18.89	215.2	30.643	98.127	-0.103232
	18.91	215.36	30.637	98.111	-0.103039
	18.92	215.53	30.632	98.094	-0.103139
	18.94	215.7	30.626	98.076	-0.104366
	18.96	215.86	30.621	98.059	-0.10393
	18.97	216.03	30.616	98.041	-0.103226
	18.99	216.2	30.61	98.025	-0.104001
	19.01	216.36	30.605	98.007	-0.10574
	19.02	216.53	30.599	97.989	-0.107424
	19.04	216.7	30.594	97.971	-0.108278
	19.06	216.86	30.588	97.953	-0.110102
	19.07	217.03	30.582	97.935	-0.109398
	19.09	217.2	30.576	97.916	-0.110926
	19.11	217.36	30.571	97.899	-0.112284
	19.12	217.53	30.565	97.879	-0.114076
	19.14	217.7	30.559	97.86	-0.11556
	19.16	217.86	30.553	97.84	-0.114331
	19.17	218.03	30.547	97.822	-0.113003
	19.19	218.2	30.541	97.803	-0.111341
	19.21	218.36	30.535	97.784	-0.113337
	19.22	218.53	30.53	97.766	-0.11604
	19.24	218.7	30.523	97.745	-0.120522
	19.26	218.86	30.517	97.725	-0.12431
	19.27	219.03	30.51	97.704	-0.12384
	19.29	219.2	30.504	97.683	-0.12343
	19.31	219.36	30.498	97.664	-0.120806
	19.32	219.53	30.491	97.643	-0.122299
	19.34	219.69	30.485	97.624	-0.124966
	19.36	219.86	30.478	97.601	-0.124158
	19.37	220.03	30.472	97.58	-0.122726
	19.39	220.19	30.466	97.561	-0.120065
	19.41	220.36	30.46	97.542	-0.122603
	19.42	220.53	30.453	97.521	-0.127271
	19.44	220.69	30.446	97.499	-0.12895
	19.46	220.86	30.439	97.477	-0.129916
	19.47	221.03	30.433	97.456	-0.130541
	19.49	221.19	30.426	97.434	-0.133772
	19.51	221.36	30.419	97.411	-0.133475
	19.52	221.53	30.412	97.388	-0.131795
	19.54	221.69	30.405	97.368	-0.130695
	19.56	221.86	30.398	97.346	-0.128734
	19.57	222.03	30.392	97.324	-0.130254
	19.59	222.19	30.385	97.303	-0.132771
	19.61	222.36	30.378	97.281	-0.136851
	19.62	222.53	30.371	97.257	-0.141801
	19.64	222.69	30.363	97.233	-0.144248
	19.66	222.86	30.356	97.209	-0.142118
	19.67	223.03	30.348	97.185	-0.14101
	19.69	223.19	30.341	97.162	-0.141627
	19.71	223.36	30.334	97.139	-0.143432
	19.72	223.53	30.326	97.114	-0.145231
	19.74	223.69	30.318	97.089	-0.145974
	19.76	223.86	30.311	97.066	-0.144239
	19.77	224.03	30.303	97.041	-0.143973
	19.79	224.19	30.296	97.018	-0.143904
	19.81	224.36	30.288	96.993	-0.146083
	19.82	224.53	30.281	96.97	-0.149982
	19.84	224.69	30.273	96.943	-0.150657
	19.86	224.86	30.265	96.918	-0.152586
	19.87	225.02	30.257	96.894	-0.152203
	19.89	225.19	30.249	96.867	-0.155375
	19.91	225.36	30.241	96.842	-0.157438
	19.92	225.52	30.233	96.815	-0.158358
	19.94	225.69	30.225	96.789	-0.158571
	19.96	225.86	30.216	96.762	-0.158796
	19.97	226.02	30.208	96.736	-0.160813
	19.99	226.19	30.2	96.709	-0.160935
	20.01	226.36	30.191	96.682	-0.162621
	20.02	226.52	30.183	96.655	-0.164612
	20.04	226.69	30.174	96.628	-0.165715
	20.06	226.86	30.165	96.599	-0.16575
	20.07	227.02	30.157	96.572	-0.163721
	20.09	227.19	30.148	96.545	-0.164229
	20.11	227.36	30.14	96.518	-0.167113
	20.12	227.52	30.131	96.489	-0.17173
	20.14	227.69	30.122	96.461	-0.174383
	20.16	227.86	30.113	96.431	-0.173176
	20.17	228.02	30.104	96.402	-0.173131
	20.19	228.19	30.095	96.374	-0.171532
	20.21	228.36	30.086	96.345	-0.174236
	20.22	228.52	30.077	96.316	-0.176586
	20.24	228.69	30.068	96.286	-0.1789
	20.26	228.86	30.058	96.257	-0.180957
	20.27	229.02	30.049	96.226	-0.182993
	20.29	229.19	30.039	96.196	-0.184165
	20.31	229.35	30.029	96.164	-0.182314
	20.32	229.52	30.02	96.134	-0.180254
	20.34	229.69	30.011	96.105	-0.182125
	20.36	229.85	30.002	96.075	-0.187766
	20.37	230.02	29.991	96.042	-0.191891
	20.39	230.19	29.981	96.009	-0.194486
	20.41	230.35	29.971	95.978	-0.192096
	20.42	230.52	29.961	95.945	-0.190937
	20.44	230.69	29.951	95.914	-0.190425
	20.46	230.85	29.941	95.882	-0.191748
	20.47	231.02	29.932	95.851	-0.195964
	20.49	231.19	29.921	95.817	-0.198964
	20.51	231.35	29.911	95.783	-0.200417
	20.52	231.52	29.9	95.75	-0.197411
	20.54	231.69	29.89	95.717	-0.19616
	20.56	231.85	29.88	95.686	-0.196229
	20.57	232.02	29.87	95.653	-0.198566
	20.59	232.19	29.859	95.619	-0.203541
	20.61	232.35	29.849	95.585	-0.206498
	20.62	232.52	29.838	95.55	-0.207863
	20.64	232.69	29.827	95.515	-0.209302
	20.66	232.85	29.816	95.481	-0.209969
	20.67	233.02	29.805	95.445	-0.209156
	20.69	233.19	29.794	95.41	-0.210957
	20.71	233.35	29.784	95.376	-0.213089
	20.72	233.52	29.772	95.34	-0.217125
	20.74	233.69	29.76	95.303	-0.221052
	20.76	233.85	29.749	95.266	-0.219099
	20.77	234.02	29.738	95.229	-0.217378
	20.79	234.19	29.727	95.194	-0.219594
	20.81	234.35	29.715	95.158	-0.219033
	20.82	234.52	29.703	95.119	-0.223472
	20.84	234.69	29.692	95.084	-0.227007
	20.86	234.85	29.68	95.045	-0.228451
	20.87	235.02	29.668	95.006	-0.230436
	20.89	235.18	29.656	94.968	-0.226624
	20.91	235.35	29.644	94.931	-0.224991
	20.92	235.52	29.633	94.894	-0.230347
	20.94	235.68	29.621	94.856	-0.234671
	20.96	235.85	29.608	94.814	-0.236659
	20.97	236.02	29.596	94.775	-0.236686
	20.99	236.18	29.584	94.737	-0.235647
	21.01	236.35	29.571	94.697	-0.239199
	21.02	236.52	29.559	94.656	-0.242835
	21.04	236.68	29.546	94.616	-0.245451
	21.06	236.85	29.533	94.575	-0.248178
	21.07	237.02	29.52	94.534	-0.249741
	21.09	237.18	29.507	94.491	-0.251406
	21.11	237.35	29.494	94.45	-0.254783
	21.12	237.52	29.481	94.407	-0.255665
	21.14	237.68	29.467	94.363	-0.256591
	21.16	237.85	29.454	94.322	-0.257017
	21.17	238.02	29.441	94.279	-0.255837
	21.19	238.18	29.427	94.235	-0.257591
	21.21	238.35	29.414	94.193	-0.25793
	21.22	238.52	29.401	94.15	-0.26167
	21.24	238.68	29.387	94.107	-0.267331
	21.26	238.85	29.373	94.061	-0.268992
	21.27	239.02	29.359	94.016	-0.269849
	21.29	239.18	29.345	93.972	-0.26816
	21.31	239.35	29.331	93.927	-0.269974
	21.32	239.51	29.317	93.882	-0.275398
	21.34	239.68	29.302	93.836	-0.278469
	21.36	239.85	29.287	93.788	-0.280708
	21.37	240.01	29.273	93.742	-0.281562
	21.39	240.18	29.258	93.695	-0.284357
	21.41	240.35	29.244	93.648	-0.287962
	21.42	240.51	29.228	93.598	-0.289881
	21.44	240.68	29.213	93.55	-0.290145
	21.46	240.85	29.198	93.502	-0.290604
	21.47	241.01	29.183	93.454	-0.294308
	21.49	241.18	29.168	93.404	-0.295241
	21.51	241.35	29.152	93.354	-0.296389
	21.52	241.51	29.137	93.306	-0.29483
	21.54	241.68	29.121	93.256	-0.29847
	21.56	241.85	29.106	93.207	-0.305289
	21.57	242.01	29.09	93.155	-0.309455
	21.59	242.18	29.073	93.102	-0.315272
	21.61	242.35	29.057	93.051	-0.314577
	21.62	242.51	29.04	92.997	-0.315698
	21.64	242.68	29.024	92.946	-0.316219
	21.66	242.85	29.008	92.892	-0.316446
	21.67	243.01	28.991	92.84	-0.319992
	21.69	243.18	28.975	92.786	-0.322719
	21.71	243.35	28.958	92.732	-0.327544
	21.72	243.51	28.941	92.677	-0.329183
	21.74	243.68	28.923	92.622	-0.329658
	21.76	243.85	28.906	92.567	-0.332539
	21.77	244.01	28.889	92.512	-0.334524
	21.79	244.18	28.871	92.455	-0.338645
	21.81	244.35	28.854	92.399	-0.341459
	21.82	244.51	28.836	92.342	-0.343459
	21.84	244.68	28.818	92.285	-0.34741
	21.86	244.85	28.8	92.226	-0.350883
	21.87	245.01	28.782	92.168	-0.352546
	21.89	245.18	28.763	92.108	-0.354321
	21.91	245.35	28.745	92.05	-0.355105
	21.92	245.51	28.726	91.99	-0.356586
	21.94	245.68	28.708	91.931	-0.360407
	21.96	245.85	28.689	91.87	-0.363978
	21.97	246.01	28.67	91.809	-0.365871
	21.99	246.18	28.65	91.747	-0.367576
	22.01	246.35	28.632	91.688	-0.372199
	22.02	246.51	28.612	91.625	-0.375722
	22.04	246.68	28.592	91.56	-0.379794
	22.06	246.85	28.572	91.498	-0.381521
	22.07	247.01	28.553	91.435	-0.38224
	22.09	247.18	28.532	91.37	-0.387645
	22.11	247.35	28.512	91.306	-0.390746
	22.12	247.51	28.492	91.239	-0.392601
	22.14	247.68	28.471	91.174	-0.394293
	22.16	247.85	28.451	91.109	-0.395491
	22.17	248.01	28.43	91.043	-0.397684
	22.19	248.18	28.409	90.976	-0.40158
	22.21	248.35	28.389	90.91	-0.405179
	22.22	248.51	28.367	90.841	-0.408773
	22.24	248.68	28.346	90.773	-0.414318
	22.26	248.84	28.324	90.704	-0.415716
	22.27	249.01	28.302	90.633	-0.416574
	22.29	249.18	28.281	90.564	-0.416736
	22.31	249.34	28.259	90.496	-0.419714
	22.32	249.51	28.237	90.425	-0.425195
	22.34	249.68	28.215	90.353	-0.428863
	22.36	249.84	28.192	90.281	-0.43079
	22.37	250.01	28.17	90.21	-0.432468
	22.39	250.18	28.148	90.138	-0.434193
	22.41	250.34	28.125	90.065	-0.438288
	22.42	250.51	28.102	89.993	-0.440327
	22.44	250.68	28.079	89.918	-0.442763
	22.46	250.84	28.056	89.845	-0.44731
	22.47	251.01	28.033	89.77	-0.44933
	22.49	251.18	28.009	89.694	-0.451617
	22.51	251.34	27.986	89.619	-0.453947
	22.52	251.51	27.962	89.544	-0.459149
	22.54	251.68	27.938	89.467	-0.463854
	22.56	251.84	27.913	89.388	-0.46703
	22.57	252.01	27.889	89.311	-0.466907
	22.59	252.18	27.865	89.233	-0.467654
	22.61	252.34	27.841	89.156	-0.472055
	22.62	252.51	27.816	89.076	-0.475957
	22.64	252.68	27.791	88.996	-0.479141
	22.66	252.84	27.766	88.916	-0.47717
	22.67	253.01	27.741	88.836	-0.478368
	22.69	253.18	27.717	88.758	-0.481318
	22.71	253.34	27.691	88.677	-0.486563
	22.72	253.51	27.666	88.595	-0.491807
	22.74	253.68	27.64	88.512	-0.493943
	22.76	253.84	27.615	88.431	-0.498429
	22.77	254.01	27.588	88.347	-0.503462
	22.79	254.18	27.562	88.262	-0.507302
	22.81	254.34	27.535	88.177	-0.510109
	22.82	254.51	27.509	88.093	-0.511679
	22.84	254.67	27.482	88.007	-0.514735
	22.86	254.84	27.456	87.922	-0.517632
	22.87	255.01	27.428	87.835	-0.518173
	22.89	255.17	27.402	87.749	-0.520858
	22.91	255.34	27.375	87.662	-0.524738
	22.92	255.51	27.347	87.574	-0.528863
	22.94	255.67	27.319	87.485	-0.531995
	22.96	255.84	27.292	87.397	-0.5341
	22.97	256.01	27.264	87.308	-0.536244
	22.99	256.17	27.236	87.218	-0.538432
	23.01	256.34	27.208	87.128	-0.540202
	23.02	256.51	27.18	87.038	-0.543878
	23.04	256.67	27.151	86.947	-0.548155
	23.06	256.84	27.122	86.855	-0.554285
	23.07	257.01	27.094	86.763	-0.557552
	23.09	257.17	27.064	86.669	-0.559324
	23.11	257.34	27.035	86.576	-0.561261
	23.12	257.51	27.006	86.482	-0.562905
	23.14	257.67	26.977	86.388	-0.567282
	23.16	257.84	26.947	86.293	-0.572866
	23.17	258.01	26.917	86.197	-0.577415
	23.19	258.17	26.887	86.1	-0.58014
	23.21	258.34	26.857	86.004	-0.578519
	23.22	258.51	26.826	85.907	-0.579763
	23.24	258.67	26.797	85.812	-0.581777
	23.26	258.84	26.766	85.713	-0.584482
	23.27	259.01	26.736	85.616	-0.591261
	23.29	259.17	26.705	85.518	-0.595383
	23.31	259.34	26.673	85.417	-0.60191
	23.32	259.51	26.642	85.317	-0.603954
	23.34	259.67	26.61	85.215	-0.602615
	23.36	259.84	26.579	85.116	-0.604005
	23.37	260.01	26.548	85.016	-0.608509
	23.39	260.17	26.516	84.914	-0.614772
	23.41	260.34	26.484	84.81	-0.619075
	23.42	260.51	26.452	84.707	-0.622573
	23.44	260.67	26.419	84.603	-0.623922
	23.46	260.84	26.387	84.498	-0.625911
	23.47	261.01	26.354	84.394	-0.627959
	23.49	261.17	26.321	84.29	-0.631579
	23.51	261.34	26.288	84.184	-0.634949
	23.52	261.51	26.255	84.077	-0.638983
	23.54	261.67	26.222	83.972	-0.641278
	23.56	261.84	26.188	83.864	-0.642571
	23.57	262.01	26.155	83.757	-0.644848
	23.59	262.17	26.121	83.649	-0.648579
	23.61	262.34	26.088	83.542	-0.653903
	23.62	262.51	26.053	83.431	-0.658339
	23.64	262.67	26.019	83.321	-0.662293
	23.66	262.84	25.985	83.211	-0.661576
	23.67	263.01	25.95	83.1	-0.665401
	23.69	263.17	25.916	82.99	-0.66835
	23.71	263.34	25.88	82.877	-0.671678
	23.72	263.51	25.845	82.766	-0.674997
	23.74	263.67	25.81	82.653	-0.674584
	23.76	263.84	25.775	82.54	-0.678143
	23.77	264.01	25.74	82.428	-0.680689
	23.79	264.17	25.704	82.313	-0.684976
	23.81	264.34	25.669	82.199	-0.689135
	23.82	264.5	25.633	82.084	-0.691004
	23.84	264.67	25.597	81.968	-0.693514
	23.86	264.84	25.56	81.853	-0.698484
	23.87	265	25.524	81.737	-0.702576
	23.89	265.17	25.487	81.618	-0.706368
	23.91	265.34	25.451	81.501	-0.709224
	23.92	265.5	25.414	81.383	-0.71072
	23.94	265.67	25.377	81.264	-0.714386
	23.96	265.84	25.339	81.144	-0.717492
	23.97	266	25.302	81.025	-0.720291
	23.99	266.17	25.264	80.904	-0.720674
	24.01	266.34	25.227	80.784	-0.725966
	24.02	266.5	25.189	80.664	-0.729463
	24.04	266.67	25.15	80.54	-0.734465
	24.06	266.84	25.113	80.419	-0.73944
	24.07	267	25.074	80.295	-0.739727
	24.09	267.17	25.035	80.171	-0.743848
	24.11	267.34	24.997	80.048	-0.746631
	24.12	267.5	24.958	79.923	-0.750225
	24.14	267.67	24.919	79.798	-0.753234
	24.16	267.84	24.879	79.672	-0.754369
	24.17	268	24.84	79.546	-0.75793
	24.19	268.17	24.801	79.42	-0.760427
	24.21	268.34	24.761	79.292	-0.763643
	24.22	268.5	24.721	79.165	-0.76442
	24.24	268.67	24.681	79.037	-0.765368
	24.26	268.84	24.642	78.911	-0.771524
	24.27	269	24.601	78.782	-0.775549
	24.29	269.17	24.56	78.65	-0.78034
	24.31	269.34	24.52	78.521	-0.779934
	24.32	269.5	24.479	78.391	-0.780017
	24.34	269.67	24.439	78.261	-0.782155
	24.36	269.84	24.398	78.13	-0.786495
	24.37	270	24.357	78	-0.792794
	24.39	270.17	24.315	77.866	-0.795646
	24.41	270.34	24.274	77.733	-0.800975
	24.42	270.5	24.233	77.601	-0.802662
	24.44	270.67	24.19	77.465	-0.804741
	24.46	270.84	24.148	77.331	-0.808019
	24.47	271	24.107	77.197	-0.808715
	24.49	271.17	24.064	77.061	-0.812893
	24.51	271.34	24.022	76.926	-0.814616
	24.52	271.5	23.979	76.789	-0.818194
	24.54	271.67	23.937	76.654	-0.823941
	24.56	271.84	23.894	76.516	-0.827596
	24.57	272	23.85	76.377	-0.830183
	24.59	272.17	23.807	76.239	-0.829832
	24.61	272.34	23.764	76.101	-0.831447
	24.62	272.5	23.721	75.962	-0.836132
	24.64	272.67	23.677	75.822	-0.842962
	24.66	272.84	23.633	75.681	-0.847396
	24.67	273	23.589	75.539	-0.852157
	24.69	273.17	23.545	75.398	-0.853691
	24.71	273.34	23.5	75.254	-0.85701
	24.72	273.5	23.456	75.112	-0.859502
	24.74	273.67	23.41	74.967	-0.860986
	24.76	273.84	23.366	74.825	-0.864099
	24.77	274	23.321	74.68	-0.867956
	24.79	274.17	23.275	74.536	-0.87411
	24.81	274.34	23.229	74.388	-0.877556
	24.82	274.5	23.184	74.242	-0.879537
	24.84	274.67	23.138	74.096	-0.878329
	24.86	274.84	23.092	73.949	-0.882479
	24.87	275	23.047	73.803	-0.890088
	24.89	275.17	23	73.653	-0.898089
	24.91	275.34	22.953	73.502	-0.906074
	24.92	275.5	22.905	73.351	-0.908338
	24.94	275.67	22.858	73.199	-0.909935
	24.96	275.84	22.811	73.047	-0.911714
	24.97	276	22.763	72.895	-0.914715
	24.99	276.17	22.716	72.743	-0.920296
	25.01	276.34	22.668	72.589	-0.924487
	25.02	276.5	22.619	72.434	-0.927747
	25.04	276.67	22.571	72.279	-0.932048
	25.06	276.84	22.523	72.124	-0.93834
	25.07	277	22.473	71.967	-0.94404
	25.09	277.17	22.424	71.808	-0.949215
	25.11	277.34	22.375	71.651	-0.949806
	25.12	277.5	22.325	71.492	-0.951354
	25.14	277.67	22.276	71.334	-0.954787
	25.16	277.84	22.226	71.174	-0.956669
	25.17	278	22.176	71.014	-0.962191
	25.19	278.17	22.126	70.854	-0.966412
	25.21	278.34	22.075	70.692	-0.969989
	25.22	278.5	22.025	70.53	-0.972264
	25.24	278.67	21.974	70.368	-0.974025
	25.26	278.84	21.923	70.206	-0.976617
	25.27	279	21.872	70.042	-0.980127
	25.29	279.17	21.821	69.879	-0.984315
	25.31	279.34	21.77	69.715	-0.987061
	25.32	279.5	21.719	69.55	-0.992025
	25.34	279.67	21.667	69.385	-0.998131
	25.36	279.83	21.615	69.218	-1.00119
	25.37	280	21.562	69.05	-1.00704
	25.39	280.17	21.511	68.884	-1.01141
	25.41	280.33	21.457	68.713	-1.01485
	25.42	280.5	21.404	68.544	-1.02267
	25.44	280.67	21.351	68.374	-1.02423
	25.46	280.83	21.297	68.201	-1.02819
	25.47	281	21.244	68.031	-1.03022
	25.49	281.17	21.19	67.858	-1.03004
	25.51	281.33	21.137	67.687	-1.0327
	25.52	281.5	21.083	67.514	-1.03371
	25.54	281.67	21.029	67.342	-1.03778
	25.56	281.84	20.975	67.169	-1.04314
	25.57	282	20.921	66.994	-1.04762
	25.59	282.17	20.866	66.819	-1.05079
	25.61	282.34	20.811	66.644	-1.05366
	25.62	282.5	20.756	66.469	-1.05755
	25.64	282.67	20.701	66.292	-1.06369
	25.66	282.83	20.646	66.114	-1.06952
	25.67	283	20.59	65.935	-1.0716
	25.69	283.17	20.534	65.756	-1.07488
	25.71	283.33	20.478	65.578	-1.07763
	25.72	283.5	20.422	65.398	-1.08119
	25.74	283.67	20.366	65.217	-1.08568
	25.76	283.83	20.309	65.036	-1.09079
	25.77	284	20.252	64.855	-1.09539
	25.79	284.17	20.195	64.67	-1.099
	25.81	284.33	20.138	64.488	-1.10151
	25.82	284.5	20.08	64.304	-1.10241
	25.84	284.67	20.023	64.12	-1.10573
	25.86	284.83	19.965	63.935	-1.11077
	25.87	285	19.908	63.75	-1.1177
	25.89	285.17	19.849	63.563	-1.12238
	25.91	285.33	19.79	63.374	-1.1244
	25.92	285.5	19.732	63.188	-1.1245
	25.94	285.67	19.673	63.001	-1.12746
	25.96	285.83	19.615	62.813	-1.13761
	25.97	286	19.556	62.623	-1.14426
	25.99	286.17	19.495	62.43	-1.14907
	26.01	286.33	19.436	62.24	-1.15151
	26.02	286.5	19.376	62.048	-1.15349
	26.04	286.67	19.316	61.856	-1.16446
	26.06	286.83	19.256	61.663	-1.16903
	26.07	287	19.194	61.465	-1.1665
	26.09	287.16	19.134	61.272	-1.16475
	26.11	287.33	19.074	61.082	-1.16197
	26.12	287.5	19.013	60.885	-1.1682
	26.14	287.66	18.952	60.691	-1.17668
	26.16	287.83	18.891	60.494	-1.18347
	26.17	288	18.829	60.295	-1.19257
	26.19	288.17	18.766	60.095	-1.20029
	26.21	288.33	18.703	59.894	-1.20769
	26.22	288.5	18.64	59.691	-1.21443
	26.24	288.67	18.576	59.487	-1.22064
	26.26	288.84	18.512	59.281	-1.22812
	26.27	289	18.448	59.076	-1.23312
	26.29	289.17	18.383	58.867	-1.23561
	26.31	289.34	18.318	58.661	-1.23758
	26.32	289.51	18.254	58.454	-1.23989
	26.34	289.67	18.189	58.247	-1.24558
	26.36	289.84	18.124	58.037	-1.25243
	26.37	290.01	18.058	57.828	-1.25927
	26.39	290.17	17.993	57.618	-1.26148
	26.41	290.34	17.926	57.406	-1.26395
	26.42	290.51	17.861	57.197	-1.26612
	26.44	290.67	17.795	56.986	-1.26973
	26.46	290.84	17.729	56.774	-1.27371
	26.47	291.01	17.663	56.561	-1.27564
	26.49	291.17	17.597	56.35	-1.27732
	26.51	291.34	17.53	56.138	-1.27914
	26.52	291.5	17.464	55.924	-1.28117
	26.54	291.67	17.397	55.711	-1.28003
	26.56	291.84	17.331	55.498	-1.27768
	26.57	292	17.264	55.286	-1.27309
	26.59	292.17	17.198	55.074	-1.2663
	26.61	292.34	17.133	54.865	-1.26197
	26.62	292.5	17.068	54.657	-1.25648
	26.64	292.67	17.002	54.446	-1.25336
	26.66	292.83	16.937	54.239	-1.25171
	26.67	293	16.872	54.031	-1.24973
	26.69	293.17	16.807	53.823	-1.25125
	26.71	293.33	16.742	53.614	-1.25376
	26.72	293.5	16.677	53.406	-1.25584
	26.74	293.67	16.612	53.196	-1.25957
	26.76	293.83	16.546	52.987	-1.26485
	26.77	294	16.48	52.776	-1.26622
	26.79	294.17	16.414	52.563	-1.26511
	26.81	294.33	16.349	52.354	-1.26259
	26.82	294.5	16.283	52.145	-1.25959
	26.84	294.67	16.218	51.934	-1.2607
	26.86	294.83	16.152	51.725	-1.26132
	26.87	295	16.087	51.515	-1.26331
	26.89	295.16	16.021	51.305	-1.26581
	26.91	295.33	15.955	51.092	-1.26491
	26.92	295.5	15.889	50.881	-1.26581
	26.94	295.67	15.823	50.672	-1.26165
	26.96	295.83	15.757	50.459	-1.25892
	26.97	296	15.692	50.251	-1.25697
	26.99	296.17	15.627	50.042	-1.25717
	27.01	296.33	15.562	49.833	-1.2604
	27.02	296.5	15.496	49.622	-1.26393
	27.04	296.66	15.43	49.413	-1.26132
	27.06	296.83	15.364	49.202	-1.25439
	27.07	297	15.3	48.995	-1.25153
	27.09	297.16	15.235	48.789	-1.2477
	27.11	297.33	15.17	48.579	-1.2482
	27.12	297.5	15.105	48.372	-1.24565
	27.14	297.66	15.04	48.164	-1.24363
	27.16	297.83	14.976	47.957	-1.24433
	27.17	298	14.911	47.749	-1.24682
	27.19	298.16	14.846	47.541	-1.24974
	27.21	298.33	14.78	47.331	-1.25115
	27.22	298.5	14.715	47.123	-1.25202
	27.24	298.66	14.65	46.913	-1.24974
	27.26	298.83	14.585	46.705	-1.25154
	27.27	299	14.52	46.498	-1.25125
	27.29	299.16	14.454	46.287	-1.25118
	27.31	299.33	14.39	46.08	-1.24992
	27.32	299.5	14.325	45.872	-1.24194
	27.34	299.66	14.26	45.665	-1.23476
	27.36	299.83	14.196	45.461	-1.22886
	27.37	300	14.133	45.258	-1.22817
	27.39	300.16	14.069	45.053	-1.2324
	27.41	300.33	14.004	44.846	-1.23554
	27.42	300.5	13.94	44.64	-1.2344
	27.44	300.66	13.876	44.435	-1.23068
	27.46	300.83	13.812	44.23	-1.22818
	27.47	301	13.748	44.026	-1.22602
	27.49	301.16	13.684	43.822	-1.22582
	27.51	301.33	13.621	43.618	-1.22718
	27.52	301.5	13.557	43.413	-1.22692
	27.54	301.66	13.493	43.208	-1.22277
	27.56	301.83	13.429	43.005	-1.21724
	27.57	302	13.367	42.804	-1.21302
	27.59	302.16	13.303	42.602	-1.20669
	27.61	302.33	13.24	42.4	-1.19766
	27.62	302.5	13.179	42.202	-1.1879
	27.64	302.66	13.118	42.007	-1.18065
	27.66	302.83	13.056	41.809	-1.17904
	27.67	302.99	12.995	41.614	-1.17605
	27.69	303.16	12.934	41.418	-1.17908
	27.71	303.33	12.874	41.225	-1.1823
	27.72	303.49	12.811	41.025	-1.18467
	27.74	303.66	12.75	40.829	-1.18406
	27.76	303.82	12.689	40.634	-1.17961
	27.77	303.99	12.628	40.439	-1.18049
	27.79	304.16	12.566	40.242	-1.17853
	27.81	304.32	12.505	40.046	-1.1786
	27.82	304.49	12.444	39.851	-1.1748
	27.84	304.66	12.383	39.654	-1.17731
	27.86	304.82	12.322	39.46	-1.18101
	27.87	304.99	12.26	39.26	-1.18161
	27.89	305.16	12.198	39.063	-1.18404
	27.91	305.32	12.137	38.866	-1.18389
	27.92	305.49	12.075	38.669	-1.18283
	27.94	305.66	12.013	38.47	-1.18571
	27.96	305.82	11.952	38.275	-1.18789
	27.97	305.99	11.89	38.075	-1.18766
	27.99	306.16	11.828	37.877	-1.18714
	28.01	306.32	11.767	37.68	-1.18085
	28.02	306.49	11.705	37.484	-1.17478
	28.04	306.66	11.644	37.288	-1.16985
	28.06	306.82	11.583	37.094	-1.16394
	28.07	306.99	11.523	36.9	-1.15479
	28.09	307.16	11.463	36.708	-1.14319
	28.11	307.32	11.404	36.519	-1.13145
	28.12	307.49	11.346	36.333	-1.12213
	28.14	307.65	11.288	36.147	-1.12052
	28.16	307.82	11.23	35.962	-1.12053
	28.17	307.99	11.171	35.775	-1.12287
	28.19	308.15	11.114	35.59	-1.12741
	28.21	308.32	11.055	35.402	-1.13039
	28.22	308.48	10.996	35.214	-1.13444
	28.24	308.65	10.938	35.026	-1.13201
	28.26	308.82	10.879	34.837	-1.12824
	28.27	308.98	10.821	34.651	-1.12617
	28.29	309.15	10.762	34.464	-1.12886
	28.31	309.31	10.703	34.276	-1.13178
	28.32	309.48	10.644	34.085	-1.12756
	28.34	309.65	10.585	33.898	-1.11461
	28.36	309.81	10.528	33.713	-1.0983
	28.37	309.98	10.471	33.532	-1.08928
	28.39	310.15	10.415	33.352	-1.08231
	28.41	310.31	10.358	33.17	-1.07539
	28.42	310.48	10.303	32.993	-1.06863
	28.44	310.65	10.248	32.817	-1.06156
	28.46	310.81	10.193	32.64	-1.06156
	28.47	310.98	10.138	32.465	-1.06336
	28.49	311.15	10.082	32.287	-1.06491
	28.51	311.31	10.027	32.11	-1.06246
	28.52	311.48	9.972	31.933	-1.05783
	28.54	311.64	9.917	31.759	-1.0579
	28.56	311.81	9.862	31.583	-1.05917
	28.57	311.98	9.807	31.404	-1.06164
	28.59	312.15	9.751	31.227	-1.06168
	28.61	312.31	9.696	31.051	-1.05704
	28.62	312.48	9.641	30.873	-1.05104
	28.64	312.64	9.587	30.699	-1.04577
	28.66	312.81	9.533	30.527	-1.03518
	28.67	312.98	9.479	30.354	-1.02605
	28.69	313.14	9.426	30.186	-1.01535
	28.71	313.31	9.374	30.018	-1.00389
	28.72	313.48	9.322	29.852	-0.995368
	28.74	313.64	9.271	29.687	-0.990099
	28.76	313.81	9.22	29.525	-0.987172
	28.77	313.97	9.169	29.361	-0.984054
	28.79	314.14	9.118	29.198	-0.983119
	28.81	314.3	9.067	29.036	-0.981754
	28.82	314.47	9.016	28.873	-0.979425
	28.84	314.64	8.965	28.709	-0.979658
	28.86	314.8	8.915	28.549	-0.975252
	28.87	314.97	8.864	28.385	-0.970072
	28.89	315.13	8.814	28.225	-0.966077
	28.91	315.3	8.764	28.064	-0.961238
	28.92	315.47	8.714	27.904	-0.961262
	28.94	315.64	8.663	27.743	-0.96085
	28.96	315.8	8.613	27.583	-0.960736
	28.97	315.97	8.563	27.423	-0.960575
	28.99	316.14	8.513	27.262	-0.956563
	29.01	316.3	8.463	27.101	-0.950403
	29.02	316.47	8.414	26.945	-0.943471
	29.04	316.64	8.365	26.788	-0.940402
	29.06	316.8	8.316	26.632	-0.943157
	29.07	316.97	8.267	26.474	-0.942747
	29.09	317.14	8.218	26.316	-0.938919
	29.11	317.3	8.17	26.162	-0.927998
	29.12	317.47	8.121	26.007	-0.91552
	29.14	317.64	8.074	25.857	-0.909395
	29.16	317.8	8.028	25.707	-0.901952
	29.17	317.97	7.98	25.555	-0.893305
	29.19	318.13	7.934	25.408	-0.88327
	29.21	318.3	7.889	25.263	-0.871782
	29.22	318.47	7.844	25.118	-0.867447
	29.24	318.63	7.799	24.974	-0.863533
	29.26	318.8	7.754	24.83	-0.857564
	29.27	318.97	7.71	24.689	-0.854547
	29.29	319.13	7.665	24.547	-0.851509
	29.31	319.3	7.621	24.404	-0.850479
	29.32	319.47	7.577	24.263	-0.848611
	29.34	319.63	7.532	24.121	-0.848171
	29.36	319.8	7.489	23.981	-0.850117
	29.37	319.97	7.444	23.838	-0.850654
	29.39	320.13	7.399	23.695	-0.849603
	29.41	320.3	7.355	23.554	-0.840921
	29.42	320.47	7.311	23.413	-0.828507
	29.44	320.64	7.269	23.277	-0.819158
	29.46	320.8	7.227	23.142	-0.813266
	29.47	320.97	7.184	23.006	-0.816736
	29.49	321.14	7.142	22.87	-0.821528
	29.51	321.3	7.099	22.732	-0.821053
	29.52	321.47	7.056	22.596	-0.821353
	29.54	321.63	7.014	22.461	-0.82064
	29.56	321.8	6.971	22.324	-0.819846
	29.57	321.97	6.928	22.187	-0.81737
	29.59	322.13	6.886	22.052	-0.812575
	29.61	322.3	6.844	21.917	-0.807972
	29.62	322.47	6.802	21.782	-0.807337
	29.64	322.63	6.76	21.648	-0.804906
	29.66	322.8	6.718	21.512	-0.801611
	29.67	322.97	6.676	21.38	-0.797305
	29.69	323.13	6.635	21.246	-0.793456
	29.71	323.3	6.594	21.115	-0.793404
	29.72	323.47	6.552	20.982	-0.792774
	29.74	323.64	6.511	20.85	-0.794486
	29.76	323.8	6.47	20.718	-0.794036
	29.77	323.97	6.428	20.585	-0.794148
	29.79	324.14	6.387	20.453	-0.791753
	29.81	324.3	6.346	20.32	-0.783869
	29.82	324.47	6.305	20.191	-0.779374
	29.84	324.63	6.265	20.063	-0.775372
	29.86	324.8	6.224	19.933	-0.772715
	29.87	324.97	6.184	19.804	-0.767077
	29.89	325.13	6.145	19.677	-0.755742
	29.91	325.3	6.106	19.553	-0.751464
	29.92	325.47	6.067	19.429	-0.751742
	29.94	325.63	6.028	19.302	-0.754741
	29.96	325.8	5.988	19.177	-0.755339
	29.97	325.97	5.949	19.051	-0.753288
	29.99	326.13	5.91	18.926	-0.751915
	30.01	326.3	5.871	18.801	-0.750042
	30.02	326.47	5.832	18.676	-0.747105
	30.04	326.63	5.793	18.552	-0.73979
	30.06	326.8	5.755	18.429	-0.730675
	30.07	326.97	5.717	18.308	-0.722708
	30.09	327.13	5.68	18.19	-0.717065
	30.11	327.3	5.643	18.07	-0.716588
	30.12	327.46	5.606	17.952	-0.716623
	30.14	327.63	5.568	17.832	-0.715995
	30.16	327.8	5.531	17.714	-0.716264
	30.17	327.96	5.494	17.595	-0.715587
	30.19	328.13	5.457	17.475	-0.716161
	30.21	328.3	5.42	17.356	-0.717105
	30.22	328.46	5.383	17.237	-0.715161
	30.24	328.63	5.345	17.117	-0.711314
	30.26	328.8	5.308	16.999	-0.704163
	30.27	328.96	5.272	16.882	-0.696334
	30.29	329.13	5.236	16.767	-0.693379
	30.31	329.3	5.2	16.652	-0.690953
	30.32	329.46	5.164	16.536	-0.691258
	30.34	329.63	5.128	16.422	-0.689988
	30.36	329.8	5.092	16.306	-0.687213
	30.37	329.96	5.056	16.192	-0.682346
	30.39	330.13	5.021	16.079	-0.677066
	30.41	330.29	4.986	15.968	-0.673987
	30.42	330.46	4.951	15.855	-0.673214
	30.44	330.63	4.916	15.743	-0.673202
	30.46	330.79	4.881	15.631	-0.668461
	30.47	330.96	4.846	15.519	-0.660635
	30.49	331.13	4.812	15.41	-0.650273
	30.51	331.29	4.779	15.303	-0.640818
	30.52	331.46	4.746	15.197	-0.63437
	30.54	331.63	4.713	15.092	-0.629452
	30.56	331.79	4.68	14.987	-0.627525
	30.57	331.96	4.648	14.883	-0.626084
	30.59	332.13	4.615	14.779	-0.625697
	30.61	332.29	4.583	14.675	-0.624831
	30.62	332.46	4.55	14.57	-0.619744
	30.64	332.63	4.518	14.467	-0.616661
	30.66	332.79	4.486	14.366	-0.61228
	30.67	332.96	4.454	14.263	-0.611474
	30.69	333.13	4.422	14.162	-0.610888
	30.71	333.29	4.39	14.06	-0.607302
	30.72	333.46	4.359	13.959	-0.603101
	30.74	333.63	4.328	13.859	-0.597793
	30.76	333.79	4.297	13.761	-0.595489
	30.77	333.96	4.266	13.662	-0.594084
	30.79	334.12	4.235	13.563	-0.590828
	30.81	334.29	4.204	13.464	-0.584386
	30.82	334.46	4.174	13.368	-0.578992
	30.84	334.63	4.144	13.272	-0.57631
	30.86	334.79	4.114	13.175	-0.574471
	30.87	334.96	4.084	13.079	-0.572269
	30.89	335.13	4.055	12.984	-0.567708
	30.91	335.29	4.025	12.889	-0.562267
	30.92	335.46	3.996	12.795	-0.557843
	30.94	335.63	3.967	12.703	-0.554555
	30.96	335.8	3.938	12.611	-0.553587
	30.97	335.96	3.909	12.519	-0.553285
	30.99	336.13	3.88	12.426	-0.55118
	31.01	336.29	3.852	12.335	-0.545275
	31.02	336.46	3.824	12.244	-0.539347
	31.04	336.63	3.796	12.156	-0.534899
	31.06	336.79	3.768	12.067	-0.531005
	31.07	336.96	3.74	11.978	-0.527389
	31.09	337.13	3.713	11.891	-0.510607
	31.11	337.29	3.686	11.805	-0.496263
	31.12	337.46	3.663	11.729	-0.491375
	31.14	337.63	3.637	11.647	-0.494468
	31.16	337.79	3.61	11.562	-0.504105
	31.17	337.96	3.584	11.478	-0.501549
	31.19	338.12	3.558	11.395	-0.493824
	31.21	338.29	3.533	11.314	-0.486638
	31.22	338.45	3.508	11.235	-0.480657
	31.24	338.62	3.484	11.156	-0.475103
	31.26	338.78	3.459	11.077	-0.468669
	31.27	338.95	3.435	11.001	-0.461864
	31.29	339.12	3.412	10.925	-0.45609
	31.31	339.28	3.388	10.85	-0.452467
	31.32	339.45	3.365	10.775	-0.44704
	31.34	339.61	3.341	10.7	-0.442232
	31.36	339.78	3.319	10.628	-0.438952
	31.37	339.95	3.296	10.555	-0.43471
	31.39	340.11	3.273	10.482	-0.42971
	31.41	340.28	3.251	10.411	-0.42457
	31.42	340.45	3.23	10.343	-0.422336
	31.44	340.61	3.208	10.272	-0.421158
	31.46	340.78	3.185	10.201	-0.421061
	31.47	340.94	3.164	10.132	-0.416769
	31.49	341.11	3.142	10.063	-0.411854
	31.51	341.28	3.121	9.995	-0.407515
	31.52	341.44	3.1	9.927	-0.402992
	31.54	341.61	3.079	9.861	-0.401282
	31.56	341.78	3.058	9.794	-0.399741
	31.57	341.94	3.037	9.727	-0.397855
	31.59	342.11	3.017	9.661	-0.391812
	31.61	342.28	2.996	9.595	-0.386756
	31.62	342.44	2.977	9.533	-0.386765
	31.64	342.61	2.957	9.469	-0.385024
	31.66	342.78	2.936	9.402	-0.383387
	31.67	342.94	2.917	9.34	-0.380975
	31.69	343.11	2.897	9.278	-0.376228
	31.71	343.28	2.877	9.214	-0.375383
	31.72	343.44	2.858	9.152	-0.372752
	31.74	343.61	2.839	9.09	-0.368311
	31.76	343.78	2.819	9.029	-0.365635
	31.77	343.94	2.801	8.968	-0.362328
	31.79	344.11	2.782	8.908	-0.361647
	31.81	344.28	2.763	8.848	-0.361531
	31.82	344.44	2.744	8.787	-0.360849
	31.84	344.61	2.725	8.727	-0.356882
	31.86	344.78	2.707	8.668	-0.353468
	31.87	344.94	2.689	8.61	-0.348056
	31.89	345.11	2.67	8.551	-0.345924
	31.91	345.28	2.653	8.496	-0.348016
	31.92	345.44	2.635	8.437	-0.347564
	31.94	345.61	2.616	8.377	-0.349155
	31.96	345.78	2.598	8.321	-0.341936
	31.97	345.94	2.58	8.263	-0.337213
	31.99	346.11	2.564	8.209	-0.336749
	32.01	346.28	2.546	8.152	-0.33556
[truncated: 2,720 more rows]

## Sheet: Supp Fig 1b
Supp Fig 1b	Filename	silica250nm
	Instrument	name	5500-0315	(172.23.168.1)
	Operator
	rundate	2022-03-30
	proceduresegments	Equilibrate	30	¬∞C;	Ramp	10	¬∞C/min	to	800	¬∞C
	[File	Parameters]
	Run	date	2022-03-30	10:46:08
	Trios	version	4.5.0.42498
	Original	File	Name
	Current	File	Name	D:\TGA_Data\User\AhmetD\silica250nm.tri
	[Procedure]
	Procedure	Name
	Sample	Name	silica250nm
	Pan	Number	1
	Sample	Mass	2.998	mg
	Pan	Type	Platinum	(100	uL)
	Comments
	Project	Name
	Operator
	Test	Custom
	Skip	Weight	Stabilization	TRUE
	Sample	mass	pre-weigh	Not	Available
	Stop	on	Gas	Flow	Error	Yes
	[Signal	List]
	Signal	#1	Time	(min)
	Signal	#2	Temperature	(¬∞C)
	Signal	#3	Weight	(mg)
	Signal	#4	Temperature	Difference	(¬∞C)
	Signal	#5	Sample	Purge	(mL/min)
	Signal	#6	Balance	Purge	(mL/min)
	Signal	#7	Set	Point	Temperature	(¬∞C)
	Signal	#8	Power	Delivered	(W)
	Signal	#9	Ramp	Rate	(¬∞C/min)
	[Configuration]
	Company	Name	ETH
	Instrument	Name	5500-0315
	Instrument	Type	TGA5500
	Serial	Number	5500-0315
	IP	172.23.168.1
	Location	of	Instrument	ETH
	Sampling	Rate	1
	Gas	1	Nitrogen
	Gas	2	Air
	Selected	Gas	Channel	2
	MTGA	HiRes	Licensed	Yes
	[Versions]
	Common	IDD	Version	1
	Cortex	Version	VER	2.1.2.50
	Driver	5.0.0.6
	GDM	Version	1.2.1.2
	PCU	Version	1.2.0.9
	Transducer	Version	1.1.0.32
	[Experiment	Logs]
	Experiment	Log	Entry	#	1	Equilibrate	Segment	30	(C)	Started
	Experiment	Log	Entry	#	3	Ramp	Segment	10	C/min	to	800	C	Started
	[Method	Log]
	Method	Log	Entry	#	1	Equilibrate	30	¬∞C
	Method	Log	Entry	#	2	(Ramp	1129)	Ramp	10	¬∞C/minute	to	800	¬∞C
	[Weight	Calibration]
	Date	Applied	2021-08-26	17:34:58
	Empty	Pan	Weight	0	mg
	Low	Reference	Weight	100	mg
	High	Reference	Weight	1.000.000	mg
	Low	Gain	Meter	Reading	1.0788e-05	mg/count
	High	Gain	Meter	Reading	8.611e-05	mg/count
	Low	Meter	Offset	44.053	mg
	High	Meter	Offset	674.677	mg
	[Curie	Calibration]
	Date	Applied	2020-02-19	10:10:02
	Description	From	308,200	¬∞C	to	408,200	¬∞C	at	10,000¬∞C/min
	Gas	Type	Nitrogen
	Pan	Type	Platinum	HT
	Source	Files	1	C:\ProgramData\TA	Instruments\TRIOS\Data\Nickel.tri
	Measured	1	348.661
	Known	1	358.2
	[step]
	Ramp	10	¬∞C/min	to	800	¬∞C
	Time	Temperature	Weight	Weight	Deriv.	Weight
	min	¬∞C	mg	%	%	/	¬∞C
	0.01	29.77	2.986	99.583	-0.553025
	0.02	29.78	2.985	99.579	-0.561876
	0.04	29.79	2.985	99.574	-0.553429
	0.06	29.8	2.985	99.569	-0.539657
	0.07	29.81	2.985	99.564	-0.517652
	0.09	29.82	2.985	99.56	-0.502338
	0.11	29.83	2.985	99.556	-0.51958
	0.12	29.83	2.985	99.552	-0.546321
	0.14	29.84	2.984	99.546	-0.551587
	0.16	29.85	2.984	99.541	-0.534492
	0.17	29.86	2.984	99.537	-0.495051
	0.19	29.87	2.984	99.532	-0.426929
	0.21	29.88	2.984	99.527	-0.335144
	0.22	29.9	2.984	99.523	-0.24912
	0.24	29.91	2.984	99.52	-0.187809
	0.26	29.93	2.984	99.516	-0.145849
	0.27	29.96	2.983	99.512	-0.10635
	0.29	29.99	2.983	99.509	-0.0670583
	0.31	30.03	2.983	99.507	-0.043493
	0.32	30.08	2.983	99.506	-0.0285065
	0.34	30.15	2.983	99.503	-0.0192713
	0.36	30.22	2.983	99.502	-0.014575
	0.37	30.31	2.983	99.502	-0.00941291
	0.39	30.41	2.983	99.5	-0.00947763
	0.41	30.53	2.983	99.5	-0.0121861
	0.42	30.65	2.983	99.498	-0.0146307
	0.44	30.79	2.983	99.495	-0.016511
	0.46	30.94	2.983	99.493	-0.017978
	0.47	31.09	2.983	99.491	-0.0197063
	0.49	31.25	2.983	99.487	-0.0234825
	0.51	31.41	2.983	99.483	-0.0267412
	0.52	31.57	2.982	99.478	-0.0295266
	0.54	31.73	2.982	99.474	-0.0307414
	0.56	31.9	2.982	99.468	-0.0310595
	0.57	32.06	2.982	99.463	-0.0324928
	0.59	32.22	2.982	99.458	-0.0333067
	0.61	32.39	2.982	99.452	-0.0344439
	0.62	32.55	2.981	99.446	-0.0335967
	0.64	32.71	2.981	99.441	-0.0325103
	0.66	32.86	2.981	99.437	-0.0327245
	0.67	33.02	2.981	99.431	-0.0339691
	0.69	33.18	2.981	99.426	-0.0348891
	0.71	33.34	2.981	99.42	-0.0342777
	0.72	33.5	2.98	99.414	-0.0321042
	0.74	33.66	2.98	99.409	-0.0296653
	0.76	33.83	2.98	99.405	-0.0291627
	0.77	33.99	2.98	99.401	-0.0293495
	0.79	34.16	2.98	99.395	-0.0303061
	0.81	34.33	2.98	99.39	-0.0310626
	0.82	34.5	2.98	99.385	-0.0320175
	0.84	34.67	2.979	99.379	-0.0345412
	0.86	34.84	2.979	99.373	-0.0362663
	0.87	35.01	2.979	99.366	-0.0383066
	0.89	35.18	2.979	99.36	-0.038185
	0.91	35.36	2.979	99.353	-0.037173
	0.92	35.53	2.978	99.347	-0.03655
	0.94	35.7	2.978	99.341	-0.0356863
	0.96	35.87	2.978	99.335	-0.0364173
	0.97	36.04	2.978	99.328	-0.036372
	0.99	36.21	2.978	99.322	-0.0348201
	1.01	36.38	2.978	99.316	-0.0335275
	1.02	36.54	2.977	99.311	-0.0331833
	1.04	36.71	2.977	99.306	-0.0336667
	1.06	36.88	2.977	99.3	-0.0356287
	1.07	37.05	2.977	99.294	-0.0377018
	1.09	37.21	2.977	99.287	-0.0388883
	1.11	37.38	2.976	99.28	-0.0369724
	1.12	37.55	2.976	99.274	-0.0329056
	1.14	37.72	2.976	99.27	-0.0306898
	1.16	37.89	2.976	99.265	-0.0312861
	1.17	38.06	2.976	99.259	-0.0340989
	1.19	38.23	2.976	99.253	-0.0352811
	1.21	38.4	2.975	99.247	-0.0341019
	1.22	38.57	2.975	99.241	-0.0325461
	1.24	38.74	2.975	99.236	-0.0326622
	1.26	38.91	2.975	99.231	-0.0344599
	1.27	39.08	2.975	99.224	-0.0372222
	1.29	39.25	2.975	99.218	-0.0396811
	1.31	39.42	2.974	99.211	-0.0395113
	1.32	39.59	2.974	99.204	-0.0385233
	1.34	39.76	2.974	99.198	-0.0377678
	1.36	39.93	2.974	99.191	-0.0379889
	1.37	40.1	2.974	99.185	-0.0394674
	1.39	40.27	2.973	99.178	-0.0416478
	1.41	40.44	2.973	99.171	-0.0427819
	1.42	40.61	2.973	99.163	-0.043387
	1.44	40.77	2.973	99.156	-0.0423116
	1.46	40.94	2.972	99.149	-0.0402057
	1.47	41.11	2.972	99.142	-0.0382796
	1.49	41.28	2.972	99.136	-0.0369041
	1.51	41.45	2.972	99.13	-0.0373843
	1.52	41.62	2.972	99.124	-0.0378443
	1.54	41.79	2.972	99.117	-0.0374525
	1.56	41.96	2.971	99.11	-0.036323
	1.57	42.13	2.971	99.105	-0.0354644
	1.59	42.3	2.971	99.099	-0.0358032
	1.61	42.47	2.971	99.092	-0.0365449
	1.62	42.64	2.971	99.086	-0.0356185
	1.64	42.81	2.97	99.08	-0.036047
	1.66	42.98	2.97	99.075	-0.0386507
	1.67	43.15	2.97	99.068	-0.0405207
	1.69	43.32	2.97	99.06	-0.0413835
	1.71	43.49	2.97	99.053	-0.0411678
	1.72	43.65	2.969	99.047	-0.0410392
	1.74	43.82	2.969	99.039	-0.0421096
	1.76	43.99	2.969	99.032	-0.0415663
	1.77	44.16	2.969	99.025	-0.0402531
	1.79	44.33	2.969	99.019	-0.039303
	1.81	44.5	2.968	99.012	-0.0381192
	1.82	44.67	2.968	99.006	-0.0364496
	1.84	44.84	2.968	99	-0.0352974
	1.86	45.01	2.968	98.994	-0.034677
	1.87	45.17	2.968	98.988	-0.0348631
	1.89	45.34	2.967	98.982	-0.0356997
	1.91	45.51	2.967	98.976	-0.0364258
	1.92	45.68	2.967	98.97	-0.038333
	1.94	45.85	2.967	98.963	-0.0398232
	1.96	46.02	2.967	98.956	-0.0409604
	1.97	46.19	2.967	98.949	-0.0417274
	1.99	46.36	2.966	98.942	-0.0419956
	2.01	46.53	2.966	98.935	-0.0417813
	2.02	46.7	2.966	98.928	-0.0406109
	2.04	46.87	2.966	98.921	-0.0402316
	2.06	47.04	2.965	98.915	-0.0404031
	2.07	47.2	2.965	98.907	-0.0409522
	2.09	47.37	2.965	98.9	-0.0414069
	2.11	47.54	2.965	98.894	-0.0403294
	2.12	47.71	2.965	98.887	-0.0389665
	2.14	47.88	2.964	98.88	-0.0381026
	2.16	48.05	2.964	98.874	-0.0378603
	2.17	48.22	2.964	98.868	-0.0383138
	2.19	48.38	2.964	98.861	-0.0390116
	2.21	48.55	2.964	98.855	-0.0387735
	2.22	48.72	2.963	98.848	-0.0391906
	2.24	48.89	2.963	98.842	-0.0402321
	2.26	49.06	2.963	98.835	-0.0412464
	2.27	49.23	2.963	98.827	-0.0430276
	2.29	49.4	2.963	98.82	-0.043285
	2.31	49.56	2.962	98.812	-0.043435
	2.32	49.73	2.962	98.805	-0.044002
	2.34	49.9	2.962	98.798	-0.0443087
	2.36	50.07	2.962	98.79	-0.0455844
	2.37	50.24	2.962	98.783	-0.0459249
	2.39	50.41	2.961	98.775	-0.0459255
	2.41	50.58	2.961	98.767	-0.0447245
	2.42	50.74	2.961	98.759	-0.0431184
	2.44	50.91	2.961	98.753	-0.0430442
	2.46	51.08	2.96	98.746	-0.0428754
	2.47	51.25	2.96	98.738	-0.04304
	2.49	51.42	2.96	98.731	-0.0436097
	2.51	51.59	2.96	98.724	-0.0434346
	2.52	51.76	2.96	98.716	-0.0439287
	2.54	51.92	2.959	98.709	-0.0444079
	2.56	52.09	2.959	98.701	-0.0433218
	2.57	52.26	2.959	98.694	-0.0411602
	2.59	52.43	2.959	98.687	-0.0405405
	2.61	52.6	2.958	98.681	-0.0411435
	2.62	52.76	2.958	98.674	-0.0429993
	2.64	52.93	2.958	98.666	-0.044597
	2.66	53.1	2.958	98.658	-0.0424698
	2.67	53.27	2.958	98.651	-0.0394997
	2.69	53.44	2.957	98.645	-0.0377059
	2.71	53.6	2.957	98.639	-0.0383473
	2.72	53.77	2.957	98.633	-0.040727
	2.74	53.94	2.957	98.625	-0.0431898
	2.76	54.11	2.957	98.618	-0.0451863
	2.77	54.28	2.956	98.61	-0.0459838
	2.79	54.44	2.956	98.602	-0.045574
	2.81	54.61	2.956	98.595	-0.0433931
	2.82	54.78	2.956	98.588	-0.0397712
	2.84	54.95	2.955	98.581	-0.0375258
	2.86	55.12	2.955	98.575	-0.0364226
	2.87	55.28	2.955	98.569	-0.0355138
	2.89	55.45	2.955	98.563	-0.0351914
	2.91	55.62	2.955	98.558	-0.0347945
	2.92	55.79	2.955	98.552	-0.0366641
	2.94	55.96	2.954	98.546	-0.0389429
	2.96	56.12	2.954	98.538	-0.0397528
	2.97	56.29	2.954	98.532	-0.038112
	2.99	56.46	2.954	98.525	-0.0365359
	3.01	56.63	2.954	98.52	-0.038347
	3.02	56.8	2.953	98.513	-0.0405195
	3.04	56.96	2.953	98.505	-0.0421761
	3.06	57.13	2.953	98.499	-0.0421413
	3.07	57.3	2.953	98.492	-0.0408062
	3.09	57.47	2.953	98.485	-0.0397556
	3.11	57.63	2.952	98.478	-0.0389052
	3.12	57.8	2.952	98.472	-0.0379002
	3.14	57.97	2.952	98.466	-0.0385789
	3.16	58.14	2.952	98.459	-0.0384015
	3.17	58.3	2.952	98.453	-0.0365715
	3.19	58.47	2.951	98.447	-0.0351551
	3.21	58.64	2.951	98.441	-0.0336939
	3.22	58.8	2.951	98.435	-0.0337498
	3.24	58.97	2.951	98.43	-0.0324554
	3.26	59.14	2.951	98.424	-0.0318492
	3.27	59.3	2.951	98.42	-0.0333421
	3.29	59.47	2.95	98.414	-0.0354441
	3.31	59.64	2.95	98.407	-0.0386864
	3.32	59.8	2.95	98.401	-0.0398834
	3.34	59.97	2.95	98.394	-0.0397137
	3.36	60.14	2.95	98.387	-0.040817
	3.37	60.31	2.949	98.381	-0.0428556
	3.39	60.47	2.949	98.373	-0.0446417
	3.41	60.64	2.949	98.365	-0.0458607
	3.42	60.81	2.949	98.358	-0.0448335
	3.44	60.98	2.949	98.35	-0.0442596
	3.46	61.14	2.948	98.343	-0.0457019
	3.47	61.31	2.948	98.336	-0.0475697
	3.49	61.48	2.948	98.327	-0.0480471
	3.51	61.65	2.948	98.319	-0.0448471
	3.52	61.81	2.947	98.312	-0.0406375
	3.54	61.98	2.947	98.306	-0.0387717
	3.56	62.15	2.947	98.299	-0.0398683
	3.57	62.32	2.947	98.292	-0.0425499
	3.59	62.49	2.947	98.285	-0.0432938
	3.61	62.66	2.946	98.277	-0.041599
	3.62	62.82	2.946	98.27	-0.0404261
	3.64	62.99	2.946	98.264	-0.0428679
	3.66	63.16	2.946	98.257	-0.0457498
	3.67	63.33	2.945	98.248	-0.0444146
	3.69	63.5	2.945	98.24	-0.0394548
	3.71	63.67	2.945	98.235	-0.0341087
	3.72	63.83	2.945	98.23	-0.0337445
	3.74	64	2.945	98.224	-0.0368781
	3.76	64.17	2.945	98.218	-0.039757
	3.77	64.34	2.944	98.211	-0.0423471
	3.79	64.5	2.944	98.203	-0.0441286
	3.81	64.67	2.944	98.196	-0.0441863
	3.82	64.84	2.944	98.188	-0.0421244
	3.84	65	2.943	98.182	-0.0398845
	3.86	65.17	2.943	98.175	-0.0376449
	3.87	65.34	2.943	98.169	-0.0373255
	3.89	65.5	2.943	98.163	-0.0397547
	3.91	65.67	2.943	98.156	-0.0434821
	3.92	65.84	2.942	98.148	-0.048037
	3.94	66.01	2.942	98.14	-0.0502054
	3.96	66.17	2.942	98.131	-0.0491396
	3.97	66.34	2.942	98.123	-0.0478397
	3.99	66.51	2.942	98.116	-0.0464599
	4.01	66.68	2.941	98.108	-0.0445951
	4.02	66.84	2.941	98.1	-0.0419488
	4.04	67.01	2.941	98.093	-0.0402508
	4.06	67.18	2.941	98.088	-0.0394863
	4.07	67.35	2.94	98.08	-0.0400544
	4.09	67.51	2.94	98.074	-0.040207
	4.11	67.68	2.94	98.067	-0.0385732
	4.12	67.85	2.94	98.061	-0.0376062
	4.14	68.01	2.94	98.054	-0.0368549
	4.16	68.18	2.939	98.048	-0.036259
	4.17	68.35	2.939	98.042	-0.036035
	4.19	68.51	2.939	98.036	-0.0343855
	4.21	68.68	2.939	98.03	-0.032271
	4.22	68.85	2.939	98.026	-0.0313442
	4.24	69.02	2.939	98.021	-0.031534
	4.26	69.18	2.938	98.015	-0.0331505
	4.27	69.35	2.938	98.009	-0.032921
	4.29	69.52	2.938	98.004	-0.0318747
	4.31	69.68	2.938	97.999	-0.0297933
	4.32	69.85	2.938	97.994	-0.0269911
	4.34	70.02	2.938	97.989	-0.0245119
	4.36	70.18	2.938	97.986	-0.022686
	4.37	70.35	2.938	97.982	-0.0223582
	4.39	70.52	2.937	97.978	-0.0221273
	4.41	70.69	2.937	97.975	-0.0221434
	4.42	70.85	2.937	97.971	-0.0226889
	4.44	71.02	2.937	97.967	-0.0231114
	4.46	71.19	2.937	97.963	-0.0240095
	4.47	71.35	2.937	97.959	-0.0243585
	4.49	71.52	2.937	97.955	-0.0243786
	4.51	71.69	2.937	97.951	-0.0250564
	4.52	71.85	2.936	97.947	-0.0244875
	4.54	72.02	2.936	97.943	-0.0243242
	4.56	72.19	2.936	97.939	-0.024812
	4.57	72.35	2.936	97.935	-0.0246198
	4.59	72.52	2.936	97.93	-0.0241687
	4.61	72.69	2.936	97.926	-0.0207783
	4.62	72.85	2.936	97.923	-0.0172533
	4.64	73.02	2.936	97.921	-0.0151887
	4.66	73.19	2.936	97.919	-0.0144099
	4.67	73.35	2.936	97.916	-0.0154085
	4.69	73.52	2.935	97.913	-0.0160102
	4.71	73.69	2.935	97.911	-0.0173406
	4.72	73.86	2.935	97.908	-0.0193354
	4.74	74.02	2.935	97.904	-0.0212604
	4.76	74.19	2.935	97.901	-0.0221512
	4.77	74.36	2.935	97.897	-0.0231779
	4.79	74.52	2.935	97.893	-0.0252547
	4.81	74.69	2.935	97.889	-0.0283324
	4.82	74.86	2.935	97.884	-0.0304935
	4.84	75.02	2.934	97.878	-0.0295451
	4.86	75.19	2.934	97.873	-0.0261982
	4.87	75.36	2.934	97.869	-0.0227587
	4.89	75.53	2.934	97.866	-0.0213078
	4.91	75.69	2.934	97.862	-0.0210446
	4.92	75.86	2.934	97.859	-0.0210758
	4.94	76.03	2.934	97.855	-0.01999
	4.96	76.19	2.934	97.852	-0.0191672
	4.97	76.36	2.934	97.849	-0.018856
	4.99	76.53	2.933	97.846	-0.0188781
	5.01	76.69	2.933	97.843	-0.0200806
	5.02	76.86	2.933	97.839	-0.0207677
	5.04	77.03	2.933	97.836	-0.0214206
	5.06	77.19	2.933	97.832	-0.0217741
	5.07	77.36	2.933	97.828	-0.0223561
	5.09	77.53	2.933	97.825	-0.0241334
	5.11	77.69	2.933	97.82	-0.0251058
	5.12	77.86	2.933	97.816	-0.0249952
	5.14	78.03	2.932	97.812	-0.025325
	5.16	78.19	2.932	97.808	-0.0263012
	5.17	78.36	2.932	97.803	-0.0267841
	5.19	78.53	2.932	97.798	-0.0257455
	5.21	78.7	2.932	97.795	-0.0234723
	5.22	78.86	2.932	97.791	-0.0231567
	5.24	79.03	2.932	97.787	-0.0256227
	5.26	79.2	2.932	97.783	-0.0277909
	5.27	79.36	2.931	97.777	-0.0274211
	5.29	79.53	2.931	97.773	-0.0255423
	5.31	79.7	2.931	97.769	-0.0226832
	5.32	79.86	2.931	97.765	-0.0206297
	5.34	80.03	2.931	97.762	-0.0205804
	5.36	80.2	2.931	97.759	-0.0205124
	5.37	80.36	2.931	97.755	-0.0217612
	5.39	80.53	2.931	97.752	-0.0230791
	5.41	80.7	2.93	97.748	-0.0228641
	5.42	80.86	2.93	97.744	-0.0234203
	5.44	81.03	2.93	97.74	-0.0247865
	5.46	81.2	2.93	97.736	-0.0267113
	5.47	81.36	2.93	97.731	-0.0278983
	5.49	81.53	2.93	97.726	-0.0240898
	5.51	81.7	2.93	97.722	-0.0188403
	5.52	81.86	2.93	97.72	-0.0154236
	5.54	82.03	2.93	97.718	-0.0147426
	5.56	82.2	2.93	97.715	-0.0172133
	5.57	82.36	2.929	97.712	-0.0185826
	5.59	82.53	2.929	97.709	-0.0177889
	5.61	82.7	2.929	97.706	-0.016303
	5.62	82.87	2.929	97.704	-0.014735
	5.64	83.03	2.929	97.701	-0.0155738
	5.66	83.2	2.929	97.699	-0.0193934
	5.67	83.37	2.929	97.695	-0.0213376
	5.69	83.53	2.929	97.691	-0.0217527
	5.71	83.7	2.929	97.688	-0.0199941
	5.72	83.87	2.929	97.684	-0.0167476
	5.74	84.03	2.928	97.681	-0.0142234
	5.76	84.2	2.928	97.68	-0.0116735
	5.77	84.36	2.928	97.678	-0.0108995
	5.79	84.53	2.928	97.676	-0.0109576
	5.81	84.7	2.928	97.674	-0.00989514
	5.82	84.86	2.928	97.673	-0.00835613
	5.84	85.03	2.928	97.672	-0.00908453
	5.86	85.2	2.928	97.671	-0.0121022
	5.87	85.36	2.928	97.668	-0.0148912
	5.89	85.53	2.928	97.665	-0.0166536
	5.91	85.7	2.928	97.662	-0.016015
	5.92	85.87	2.928	97.659	-0.0157134
	5.94	86.03	2.928	97.657	-0.016597
	5.96	86.2	2.928	97.654	-0.0174756
	5.97	86.37	2.928	97.651	-0.0204766
	5.99	86.53	2.927	97.648	-0.0225061
	6.01	86.7	2.927	97.643	-0.0227851
	6.02	86.87	2.927	97.639	-0.0207501
	6.04	87.03	2.927	97.636	-0.0179104
	6.06	87.2	2.927	97.634	-0.0179141
	6.07	87.37	2.927	97.631	-0.0186175
	6.09	87.53	2.927	97.627	-0.0171621
	6.11	87.7	2.927	97.624	-0.0127751
	6.12	87.87	2.927	97.623	-0.00889835
	6.14	88.03	2.927	97.622	-0.00845755
	6.16	88.2	2.927	97.62	-0.0131147
	6.17	88.37	2.927	97.618	-0.0175219
	6.19	88.53	2.926	97.614	-0.0196338
	6.21	88.7	2.926	97.611	-0.0213004
	6.22	88.87	2.926	97.608	-0.0214158
	6.24	89.03	2.926	97.604	-0.0216941
	6.26	89.2	2.926	97.6	-0.0215738
	6.27	89.37	2.926	97.597	-0.0212662
	6.29	89.53	2.926	97.593	-0.0220116
	6.31	89.7	2.926	97.589	-0.0216741
	6.32	89.87	2.926	97.585	-0.0202454
	6.34	90.03	2.926	97.583	-0.0178279
	6.36	90.2	2.925	97.58	-0.0163155
	6.37	90.37	2.925	97.577	-0.0162404
	6.39	90.53	2.925	97.574	-0.018033
	6.41	90.7	2.925	97.572	-0.0205066
	6.42	90.87	2.925	97.567	-0.0215501
	6.44	91.03	2.925	97.564	-0.020917
	6.46	91.2	2.925	97.56	-0.0171921
	6.47	91.37	2.925	97.558	-0.0145572
	6.49	91.53	2.925	97.556	-0.0134101
	6.51	91.7	2.925	97.554	-0.0136233
	6.52	91.87	2.925	97.551	-0.0152102
	6.54	92.03	2.925	97.549	-0.0154704
	6.56	92.2	2.924	97.546	-0.0148385
	6.57	92.37	2.924	97.544	-0.0148338
	6.59	92.53	2.924	97.541	-0.015169
	6.61	92.7	2.924	97.539	-0.0166259
	6.62	92.87	2.924	97.536	-0.0179966
	6.64	93.03	2.924	97.533	-0.0201543
	6.66	93.2	2.924	97.529	-0.0223113
	6.67	93.37	2.924	97.525	-0.02304
	6.69	93.53	2.924	97.521	-0.0225541
	6.71	93.7	2.924	97.518	-0.0202875
	6.72	93.87	2.923	97.514	-0.018562
	6.74	94.03	2.923	97.511	-0.0181957
	6.76	94.2	2.923	97.509	-0.0173031
	6.77	94.37	2.923	97.505	-0.0172434
	6.79	94.53	2.923	97.503	-0.0171647
	6.81	94.7	2.923	97.5	-0.0162764
	6.82	94.87	2.923	97.497	-0.0165919
	6.84	95.03	2.923	97.495	-0.0163155
	6.86	95.2	2.923	97.492	-0.0164862
	6.87	95.37	2.923	97.489	-0.0173651
	6.89	95.53	2.923	97.486	-0.0179378
	6.91	95.7	2.923	97.483	-0.0177997
	6.92	95.87	2.922	97.48	-0.0184266
	6.94	96.03	2.922	97.477	-0.0190907
	6.96	96.2	2.922	97.474	-0.019769
	6.97	96.37	2.922	97.47	-0.0208371
	6.99	96.53	2.922	97.467	-0.0202456
	7.01	96.7	2.922	97.463	-0.0198704
	7.02	96.87	2.922	97.46	-0.0198983
	7.04	97.03	2.922	97.457	-0.0201545
	7.06	97.2	2.922	97.454	-0.0196405
	7.07	97.37	2.922	97.45	-0.018433
	7.09	97.53	2.921	97.447	-0.0183837
	7.11	97.7	2.921	97.445	-0.0193335
	7.12	97.87	2.921	97.441	-0.0201705
	7.14	98.03	2.921	97.437	-0.0182023
	7.16	98.2	2.921	97.434	-0.015577
	7.17	98.37	2.921	97.433	-0.0149118
	7.19	98.53	2.921	97.43	-0.0157022
	7.21	98.7	2.921	97.427	-0.0166026
	7.22	98.87	2.921	97.424	-0.0155709
	7.24	99.03	2.921	97.422	-0.0144944
	7.26	99.2	2.921	97.419	-0.0145588
	7.27	99.37	2.921	97.417	-0.0153559
	7.29	99.53	2.92	97.414	-0.0161381
	7.31	99.7	2.92	97.411	-0.0164897
	7.32	99.86	2.92	97.409	-0.0169784
	7.34	100.03	2.92	97.406	-0.0169588
	7.36	100.2	2.92	97.403	-0.0193488
	7.37	100.36	2.92	97.4	-0.0210976
	7.39	100.53	2.92	97.396	-0.0216514
	7.41	100.7	2.92	97.392	-0.0214086
	7.42	100.86	2.92	97.389	-0.0201921
	7.44	101.03	2.92	97.386	-0.0212345
	7.46	101.2	2.92	97.382	-0.0224655
	7.47	101.36	2.919	97.378	-0.0218275
	7.49	101.53	2.919	97.374	-0.0190215
	7.51	101.7	2.919	97.372	-0.0158431
	7.52	101.86	2.919	97.369	-0.012984
	7.54	102.03	2.919	97.367	-0.0117506
	7.56	102.2	2.919	97.366	-0.0126519
	7.57	102.36	2.919	97.364	-0.0133784
	7.59	102.53	2.919	97.361	-0.0134259
	7.61	102.7	2.919	97.359	-0.0116599
	7.62	102.86	2.919	97.357	-0.00848898
	7.64	103.03	2.919	97.356	-0.00864752
	7.66	103.2	2.919	97.355	-0.0118821
	7.67	103.36	2.919	97.352	-0.0154083
	7.69	103.53	2.919	97.349	-0.0176573
	7.71	103.7	2.918	97.346	-0.0172991
	7.72	103.86	2.918	97.343	-0.0166219
	7.74	104.03	2.918	97.341	-0.0160844
	7.76	104.2	2.918	97.338	-0.0156803
	7.77	104.36	2.918	97.335	-0.0163608
	7.79	104.53	2.918	97.333	-0.016551
	7.81	104.7	2.918	97.329	-0.0161091
	7.82	104.86	2.918	97.327	-0.0146744
	7.84	105.03	2.918	97.325	-0.0136007
	7.86	105.2	2.918	97.323	-0.0143953
	7.87	105.36	2.918	97.32	-0.0154822
	7.89	105.53	2.918	97.317	-0.0160101
	7.91	105.7	2.918	97.315	-0.0164747
	7.92	105.86	2.917	97.312	-0.0176454
	7.94	106.03	2.917	97.309	-0.0192516
	7.96	106.19	2.917	97.306	-0.0200866
	7.97	106.36	2.917	97.302	-0.0195887
	7.99	106.53	2.917	97.299	-0.0187742
	8.01	106.69	2.917	97.296	-0.0183662
	8.02	106.86	2.917	97.293	-0.0187135
	8.04	107.03	2.917	97.29	-0.0192005
	8.06	107.19	2.917	97.286	-0.0184854
	8.07	107.36	2.917	97.283	-0.01816
	8.09	107.53	2.916	97.281	-0.0180421
	8.11	107.69	2.916	97.277	-0.0176235
	8.12	107.86	2.916	97.274	-0.0168345
	8.14	108.03	2.916	97.272	-0.0152489
	8.16	108.19	2.916	97.27	-0.0151568
	8.17	108.36	2.916	97.267	-0.0163474
	8.19	108.53	2.916	97.264	-0.0171812
	8.21	108.69	2.916	97.261	-0.0156525
	8.22	108.86	2.916	97.258	-0.0130203
	8.24	109.03	2.916	97.257	-0.0103784
	8.26	109.19	2.916	97.255	-0.0102088
	8.27	109.36	2.916	97.254	-0.0116001
	8.29	109.53	2.916	97.251	-0.0125651
	8.31	109.69	2.916	97.249	-0.014561
	8.32	109.86	2.915	97.247	-0.0146485
	8.34	110.03	2.915	97.244	-0.0149747
	8.36	110.19	2.915	97.242	-0.0148342
	8.37	110.36	2.915	97.239	-0.0136724
	8.39	110.53	2.915	97.237	-0.013198
	8.41	110.69	2.915	97.235	-0.0127596
	8.42	110.86	2.915	97.233	-0.0121926
	8.44	111.02	2.915	97.231	-0.0126233
	8.46	111.19	2.915	97.229	-0.0129706
	8.47	111.36	2.915	97.227	-0.0125529
	8.49	111.52	2.915	97.224	-0.01279
	8.51	111.69	2.915	97.223	-0.0117537
	8.52	111.86	2.915	97.22	-0.0100119
	8.54	112.02	2.915	97.219	-0.00861364
	8.56	112.19	2.915	97.218	-0.00802207
	8.57	112.36	2.915	97.217	-0.00870367
	8.59	112.52	2.915	97.215	-0.010292
	8.61	112.69	2.914	97.213	-0.0116111
	8.62	112.86	2.914	97.211	-0.013123
	8.64	113.02	2.914	97.209	-0.0148464
	8.66	113.19	2.914	97.206	-0.0142075
	8.67	113.36	2.914	97.203	-0.0134805
	8.69	113.52	2.914	97.202	-0.0131657
	8.71	113.69	2.914	97.2	-0.0135469
	8.72	113.86	2.914	97.197	-0.0159795
	8.74	114.02	2.914	97.194	-0.0170184
	8.76	114.19	2.914	97.191	-0.017369
	8.77	114.36	2.914	97.188	-0.0167994
	8.79	114.52	2.914	97.186	-0.0155667
	8.81	114.69	2.914	97.183	-0.015292
	8.82	114.86	2.913	97.181	-0.0147244
	8.84	115.02	2.913	97.178	-0.0139832
	8.86	115.19	2.913	97.176	-0.0124505
	8.87	115.36	2.913	97.174	-0.0132822
	8.89	115.52	2.913	97.172	-0.0166547
	8.91	115.69	2.913	97.169	-0.0185316
	8.92	115.86	2.913	97.165	-0.0185059
	8.94	116.02	2.913	97.162	-0.0159962
	8.96	116.19	2.913	97.16	-0.0144829
	8.97	116.35	2.913	97.158	-0.0141224
	8.99	116.52	2.913	97.155	-0.0128847
	9.01	116.69	2.913	97.153	-0.0114862
	9.02	116.85	2.913	97.152	-0.00936934
	9.04	117.02	2.913	97.15	-0.00974604
	9.06	117.19	2.913	97.149	-0.0104752
	9.07	117.35	2.912	97.146	-0.0118054
	9.09	117.52	2.912	97.145	-0.0136354
	9.11	117.69	2.912	97.142	-0.0141298
	9.12	117.85	2.912	97.14	-0.0141436
	9.14	118.02	2.912	97.137	-0.0121165
	9.16	118.19	2.912	97.135	-0.00993838
	9.17	118.35	2.912	97.134	-0.00803522
	9.19	118.52	2.912	97.133	-0.00782169
	9.21	118.69	2.912	97.132	-0.00739294
	9.22	118.85	2.912	97.13	-0.00769685
	9.24	119.02	2.912	97.13	-0.00860055
	9.26	119.19	2.912	97.128	-0.00877091
	9.27	119.35	2.912	97.126	-0.0095778
	9.29	119.52	2.912	97.125	-0.0106953
	9.31	119.69	2.912	97.123	-0.0128984
	9.32	119.85	2.912	97.12	-0.0141618
	9.34	120.02	2.912	97.117	-0.0128651
	9.36	120.19	2.912	97.116	-0.010465
	9.37	120.35	2.911	97.114	-0.00872966
	9.39	120.52	2.911	97.113	-0.00893749
	9.41	120.68	2.911	97.112	-0.0102083
	9.42	120.85	2.911	97.11	-0.0112948
	9.44	121.02	2.911	97.108	-0.0130263
	9.46	121.18	2.911	97.105	-0.0150189
	9.47	121.35	2.911	97.103	-0.0177777
	9.49	121.52	2.911	97.1	-0.0206565
	9.51	121.68	2.911	97.096	-0.0213526
	9.52	121.85	2.911	97.092	-0.0207567
	9.54	122.02	2.911	97.089	-0.0193449
	9.56	122.18	2.911	97.086	-0.0184146
	9.57	122.35	2.911	97.083	-0.0181078
	9.59	122.52	2.91	97.08	-0.0164992
	9.61	122.68	2.91	97.077	-0.0146071
	9.62	122.85	2.91	97.075	-0.0130587
	9.64	123.01	2.91	97.073	-0.0141269
	9.66	123.18	2.91	97.071	-0.0163036
	9.67	123.35	2.91	97.067	-0.0172928
	9.69	123.51	2.91	97.064	-0.0151332
	9.71	123.68	2.91	97.062	-0.014092
	9.72	123.85	2.91	97.061	-0.0156948
	9.74	124.01	2.91	97.057	-0.0191478
	9.76	124.18	2.91	97.053	-0.0224675
	9.77	124.35	2.91	97.05	-0.0201257
	9.79	124.51	2.909	97.046	-0.0164698
	9.81	124.68	2.909	97.044	-0.0141978
	9.82	124.85	2.909	97.042	-0.0142578
	9.84	125.01	2.909	97.039	-0.0158349
	9.86	125.18	2.909	97.036	-0.0163595
	9.87	125.35	2.909	97.034	-0.0140193
	9.89	125.51	2.909	97.032	-0.0114304
	9.91	125.68	2.909	97.03	-0.0112241
	9.92	125.85	2.909	97.029	-0.0121307
	9.94	126.01	2.909	97.026	-0.0139124
	9.96	126.18	2.909	97.023	-0.0142832
	9.97	126.34	2.909	97.021	-0.0140222
	9.99	126.51	2.909	97.019	-0.0136468
	10.01	126.68	2.909	97.017	-0.0137159
	10.02	126.84	2.908	97.014	-0.0136847
	10.04	127.01	2.908	97.012	-0.0115505
	10.06	127.18	2.908	97.01	-0.00971866
	10.07	127.34	2.908	97.009	-0.0074228
	10.09	127.51	2.908	97.008	-0.00555238
	10.11	127.68	2.908	97.007	-0.00404879
	10.12	127.84	2.908	97.006	-0.0032601
	10.14	128.01	2.908	97.006	-0.00524071
	10.16	128.18	2.908	97.005	-0.00905452
	10.17	128.34	2.908	97.003	-0.0123262
	10.19	128.51	2.908	97.001	-0.0130407
	10.21	128.67	2.908	96.999	-0.0115411
	10.22	128.84	2.908	96.997	-0.00997704
	10.24	129.01	2.908	96.995	-0.0096041
	10.26	129.17	2.908	96.994	-0.0092131
	10.27	129.34	2.908	96.992	-0.00911546
	10.29	129.51	2.908	96.991	-0.00719099
	10.31	129.67	2.908	96.989	-0.00642623
	10.32	129.84	2.908	96.989	-0.00825447
	10.34	130.01	2.908	96.988	-0.0095708
	10.36	130.17	2.908	96.985	-0.0101458
	10.37	130.34	2.908	96.984	-0.0089016
	10.39	130.51	2.908	96.983	-0.00806894
	10.41	130.67	2.908	96.981	-0.00962941
	10.42	130.84	2.907	96.979	-0.0121477
	10.44	131.01	2.907	96.977	-0.0129908
	10.46	131.17	2.907	96.975	-0.0133923
	10.47	131.34	2.907	96.973	-0.0138848
	10.49	131.5	2.907	96.97	-0.0130654
	10.51	131.67	2.907	96.968	-0.0123104
	10.52	131.84	2.907	96.966	-0.0126742
	10.54	132	2.907	96.965	-0.014252
	10.56	132.17	2.907	96.962	-0.0160738
	10.57	132.34	2.907	96.958	-0.015572
	10.59	132.5	2.907	96.956	-0.0131155
	10.61	132.67	2.907	96.954	-0.0107224
	10.62	132.84	2.907	96.953	-0.0110098
	10.64	133	2.907	96.951	-0.0124533
	10.66	133.17	2.907	96.948	-0.0126135
	10.67	133.34	2.906	96.946	-0.0123508
	10.69	133.5	2.906	96.945	-0.010649
	10.71	133.67	2.906	96.943	-0.00971646
	10.72	133.84	2.906	96.941	-0.0101312
	10.74	134	2.906	96.94	-0.0101548
	10.76	134.17	2.906	96.938	-0.0104572
	10.77	134.33	2.906	96.936	-0.0105538
	10.79	134.5	2.906	96.934	-0.0111229
	10.81	134.67	2.906	96.933	-0.0118723
	10.82	134.83	2.906	96.93	-0.0111355
	10.84	135	2.906	96.928	-0.010308
	10.86	135.17	2.906	96.927	-0.00996604
	10.87	135.33	2.906	96.925	-0.0103713
	10.89	135.5	2.906	96.923	-0.0112868
	10.91	135.67	2.906	96.922	-0.0107092
	10.92	135.83	2.906	96.92	-0.00987891
	10.94	136	2.906	96.918	-0.00916605
	10.96	136.17	2.906	96.917	-0.00841011
	10.97	136.33	2.906	96.915	-0.00885495
	10.99	136.5	2.905	96.914	-0.00940902
	11.01	136.67	2.905	96.912	-0.0104303
	11.02	136.83	2.905	96.911	-0.0109142
	11.04	137	2.905	96.909	-0.0111695
	11.06	137.16	2.905	96.907	-0.0109024
	11.07	137.33	2.905	96.905	-0.0107872
	11.09	137.5	2.905	96.903	-0.0102323
	11.11	137.66	2.905	96.901	-0.00937031
	11.12	137.83	2.905	96.9	-0.00868784
	11.14	138	2.905	96.899	-0.00895899
	11.16	138.16	2.905	96.898	-0.0112796
	11.17	138.33	2.905	96.895	-0.0135451
	11.19	138.5	2.905	96.892	-0.0152231
	11.21	138.66	2.905	96.89	-0.0148196
	11.22	138.83	2.905	96.888	-0.0134078
	11.24	138.99	2.905	96.885	-0.0117027
	11.26	139.16	2.905	96.884	-0.00975929
	11.27	139.33	2.905	96.882	-0.00749397
	11.29	139.49	2.904	96.881	-0.00599864
	11.31	139.66	2.904	96.88	-0.00529196
	11.32	139.83	2.904	96.879	-0.00748319
	11.34	139.99	2.904	96.879	-0.0110353
	11.36	140.16	2.904	96.876	-0.0130217
	11.37	140.33	2.904	96.873	-0.0131732
	11.39	140.49	2.904	96.871	-0.0106134
	11.41	140.66	2.904	96.87	-0.0105835
	11.42	140.83	2.904	96.869	-0.0108292
	11.44	140.99	2.904	96.866	-0.010059
	11.46	141.16	2.904	96.864	-0.00845197
	11.47	141.33	2.904	96.863	-0.00675812
	11.49	141.49	2.904	96.863	-0.00809579
	11.51	141.66	2.904	96.861	-0.00980111
	11.52	141.83	2.904	96.859	-0.0100881
	11.54	141.99	2.904	96.857	-0.0093265
	11.56	142.16	2.904	96.856	-0.00994364
	11.57	142.32	2.904	96.855	-0.0118176
	11.59	142.49	2.904	96.852	-0.0140312
	11.61	142.66	2.904	96.849	-0.0160144
	11.62	142.82	2.903	96.847	-0.0166883
	11.64	142.99	2.903	96.844	-0.0161584
	11.66	143.16	2.903	96.841	-0.0153025
	11.67	143.32	2.903	96.839	-0.0140755
	11.69	143.49	2.903	96.837	-0.0136502
	11.71	143.66	2.903	96.834	-0.0133805
	11.72	143.82	2.903	96.832	-0.0112833
	11.74	143.99	2.903	96.83	-0.00984302
	11.76	144.16	2.903	96.829	-0.0106942
	11.77	144.32	2.903	96.827	-0.0131124
	11.79	144.49	2.903	96.825	-0.0155132
	11.81	144.65	2.903	96.822	-0.0156658
	11.82	144.82	2.903	96.819	-0.0136158
	11.84	144.99	2.903	96.817	-0.0121569
	11.86	145.15	2.903	96.815	-0.0114266
	11.87	145.32	2.902	96.813	-0.0127181
	11.89	145.49	2.902	96.811	-0.014684
	11.91	145.65	2.902	96.808	-0.0139307
	11.92	145.82	2.902	96.806	-0.0121253
	11.94	145.99	2.902	96.805	-0.0106715
	11.96	146.15	2.902	96.803	-0.0112264
	11.97	146.32	2.902	96.801	-0.0131708
	11.99	146.49	2.902	96.798	-0.0125829
	12.01	146.65	2.902	96.796	-0.00976934
	12.02	146.82	2.902	96.795	-0.00848779
	12.04	146.98	2.902	96.794	-0.0109929
	12.06	147.15	2.902	96.792	-0.0149014
	12.07	147.32	2.902	96.788	-0.0181702
	12.09	147.48	2.902	96.786	-0.0181508
	12.11	147.65	2.902	96.782	-0.0155202
	12.12	147.82	2.901	96.78	-0.0117206
	12.14	147.98	2.901	96.778	-0.00907976
	12.16	148.15	2.901	96.778	-0.00935099
	12.17	148.32	2.901	96.776	-0.0124526
	12.19	148.48	2.901	96.773	-0.0167276
	12.21	148.65	2.901	96.77	-0.0177796
	12.22	148.82	2.901	96.767	-0.0159635
	12.24	148.98	2.901	96.764	-0.0122764
	12.26	149.15	2.901	96.763	-0.00962347
	12.27	149.32	2.901	96.762	-0.0095225
	12.29	149.48	2.901	96.76	-0.0109292
	12.31	149.65	2.901	96.758	-0.0105022
	12.32	149.82	2.901	96.756	-0.00891601
	12.34	149.98	2.901	96.755	-0.00728485
	12.36	150.15	2.901	96.754	-0.00675378
	12.37	150.32	2.901	96.753	-0.00704344
	12.39	150.48	2.901	96.751	-0.00648521
	12.41	150.65	2.901	96.751	-0.00640805
	12.42	150.81	2.901	96.75	-0.00695905
	12.44	150.98	2.901	96.748	-0.00741395
	12.46	151.15	2.9	96.747	-0.0072359
	12.47	151.31	2.9	96.746	-0.00755236
	12.49	151.48	2.9	96.745	-0.00862488
	12.51	151.65	2.9	96.743	-0.00913733
	12.52	151.81	2.9	96.741	-0.00913127
	12.54	151.98	2.9	96.74	-0.00869421
	12.56	152.15	2.9	96.739	-0.00930201
	12.57	152.31	2.9	96.737	-0.0116095
	12.59	152.48	2.9	96.735	-0.0132022
	12.61	152.65	2.9	96.732	-0.0129815
	12.62	152.81	2.9	96.73	-0.010009
	12.64	152.98	2.9	96.729	-0.00537376
	12.66	153.15	2.9	96.729	-0.00153492
	12.67	153.31	2.9	96.729	0.000623128
	12.69	153.48	2.9	96.729	0.000490309
	12.71	153.64	2.9	96.729	-0.00179631
	12.72	153.81	2.9	96.729	-0.00468757
	12.74	153.98	2.9	96.727	-0.00718451
	12.76	154.14	2.9	96.726	-0.00700094
	12.77	154.31	2.9	96.725	-0.00689556
	12.79	154.48	2.9	96.724	-0.00986849
	12.81	154.64	2.9	96.722	-0.012653
	12.82	154.81	2.9	96.719	-0.0150297
	12.84	154.98	2.9	96.717	-0.0144476
	12.86	155.14	2.9	96.714	-0.0118697
	12.87	155.31	2.899	96.712	-0.0112211
	12.89	155.48	2.899	96.711	-0.0101196
	12.91	155.64	2.899	96.709	-0.0104662
	12.92	155.81	2.899	96.708	-0.0112384
	12.94	155.98	2.899	96.705	-0.0108626
	12.96	156.14	2.899	96.704	-0.0109718
	12.97	156.31	2.899	96.702	-0.0108935
	12.99	156.47	2.899	96.7	-0.0107836
	13.01	156.64	2.899	96.698	-0.0119157
	13.02	156.81	2.899	96.697	-0.0126898
	13.04	156.97	2.899	96.694	-0.0123406
	13.06	157.14	2.899	96.692	-0.0111033
	13.07	157.31	2.899	96.69	-0.00890765
	13.09	157.47	2.899	96.689	-0.00817468
	13.11	157.64	2.899	96.688	-0.00789668
	13.12	157.81	2.899	96.686	-0.00890316
	13.14	157.97	2.899	96.685	-0.0114973
	13.16	158.14	2.899	96.683	-0.0148255
	13.17	158.3	2.898	96.68	-0.0176428
	13.19	158.47	2.898	96.677	-0.0179395
	13.21	158.64	2.898	96.674	-0.015675
	13.22	158.8	2.898	96.671	-0.0148592
	13.24	158.97	2.898	96.669	-0.0151714
	13.26	159.14	2.898	96.666	-0.015007
	13.27	159.3	2.898	96.664	-0.0146504
	13.29	159.47	2.898	96.662	-0.0132507
	13.31	159.64	2.898	96.66	-0.0129696
	13.32	159.8	2.898	96.657	-0.0143246
	13.34	159.97	2.898	96.655	-0.0143797
	13.36	160.14	2.898	96.652	-0.013088
	13.37	160.3	2.898	96.65	-0.0112837
	13.39	160.47	2.898	96.649	-0.00891585
	13.41	160.64	2.897	96.647	-0.00916863
	13.42	160.8	2.897	96.646	-0.010279
	13.44	160.97	2.897	96.644	-0.0106477
	13.46	161.13	2.897	96.642	-0.00996249
	13.47	161.3	2.897	96.64	-0.00707111
	13.49	161.47	2.897	96.64	-0.00541168
	13.51	161.63	2.897	96.639	-0.00634734
	13.52	161.8	2.897	96.638	-0.00818095
	13.54	161.97	2.897	96.636	-0.0106083
	13.56	162.13	2.897	96.634	-0.0104661
	13.57	162.3	2.897	96.632	-0.00780528
	13.59	162.47	2.897	96.631	-0.00467568
	13.61	162.63	2.897	96.631	-0.00146527
	13.62	162.8	2.897	96.631	-0.00161175
	13.64	162.97	2.897	96.631	-0.00343388
	13.66	163.13	2.897	96.63	-0.00492225
	13.67	163.3	2.897	96.629	-0.00537187
	13.69	163.47	2.897	96.628	-0.00586713
	13.71	163.63	2.897	96.627	-0.00672873
	13.72	163.8	2.897	96.626	-0.00796563
	13.74	163.97	2.897	96.624	-0.00947294
	13.76	164.13	2.897	96.623	-0.00931261
	13.77	164.3	2.897	96.621	-0.0103938
	13.79	164.47	2.897	96.62	-0.0116035
	13.81	164.63	2.897	96.617	-0.0121086
	13.82	164.8	2.897	96.615	-0.0132244
	13.84	164.96	2.896	96.613	-0.013411
	13.86	165.13	2.896	96.611	-0.0123595
	13.87	165.3	2.896	96.608	-0.01149
	13.89	165.46	2.896	96.607	-0.0102481
	13.91	165.63	2.896	96.605	-0.010248
	13.92	165.8	2.896	96.604	-0.0109676
	13.94	165.96	2.896	96.602	-0.0108531
	13.96	166.13	2.896	96.6	-0.0104184
	13.97	166.3	2.896	96.598	-0.00944237
	13.99	166.46	2.896	96.597	-0.00864397
	14.01	166.63	2.896	96.595	-0.00824341
	14.02	166.8	2.896	96.594	-0.0101525
	14.04	166.96	2.896	96.593	-0.0131463
	14.06	167.13	2.896	96.59	-0.012616
	14.07	167.29	2.896	96.587	-0.00982038
	14.09	167.46	2.896	96.587	-0.00827633
	14.11	167.63	2.896	96.586	-0.0103189
	14.12	167.79	2.896	96.583	-0.0154531
	14.14	167.96	2.895	96.58	-0.0171985
	14.16	168.13	2.895	96.577	-0.0156755
	14.17	168.29	2.895	96.575	-0.0132872
	14.19	168.46	2.895	96.573	-0.0129514
	14.21	168.63	2.895	96.571	-0.0144687
	14.22	168.79	2.895	96.568	-0.0150876
	14.24	168.96	2.895	96.565	-0.0149664
	14.26	169.13	2.895	96.563	-0.0135075
	14.27	169.29	2.895	96.561	-0.0122575
	14.29	169.46	2.895	96.559	-0.010678
	14.31	169.63	2.895	96.557	-0.00868243
	14.32	169.79	2.895	96.556	-0.00659139
	14.34	169.96	2.895	96.555	-0.00599931
	14.36	170.12	2.895	96.554	-0.00743269
	14.37	170.29	2.895	96.553	-0.00939365
	14.39	170.46	2.895	96.551	-0.011182
	14.41	170.62	2.895	96.549	-0.0118084
	14.42	170.79	2.894	96.547	-0.0119263
	14.44	170.96	2.894	96.545	-0.0129932
	14.46	171.12	2.894	96.543	-0.013147
	14.47	171.29	2.894	96.54	-0.0127355
	14.49	171.46	2.894	96.538	-0.0108315
	14.51	171.62	2.894	96.537	-0.00954608
	14.52	171.79	2.894	96.536	-0.0106088
	14.54	171.95	2.894	96.534	-0.0122799
	14.56	172.12	2.894	96.531	-0.013541
	14.57	172.29	2.894	96.529	-0.0136234
	14.59	172.45	2.894	96.527	-0.0147041
	14.61	172.62	2.894	96.524	-0.0157756
	14.62	172.79	2.894	96.521	-0.0167488
	14.64	172.95	2.894	96.518	-0.0165935
	14.66	173.12	2.894	96.516	-0.0149834
	14.67	173.29	2.893	96.513	-0.0139734
	14.69	173.45	2.893	96.511	-0.0126879
	14.71	173.62	2.893	96.509	-0.0115673
	14.72	173.79	2.893	96.507	-0.0117433
	14.74	173.95	2.893	96.506	-0.0120328
	14.76	174.12	2.893	96.503	-0.0121753
	14.77	174.29	2.893	96.501	-0.0126611
	14.79	174.45	2.893	96.499	-0.0129588
	14.81	174.62	2.893	96.497	-0.0128082
	14.82	174.79	2.893	96.495	-0.0116547
	14.84	174.95	2.893	96.493	-0.010125
	14.86	175.12	2.893	96.492	-0.00973648
	14.87	175.29	2.893	96.49	-0.0103014
	14.89	175.45	2.893	96.488	-0.0105818
	14.91	175.62	2.893	96.486	-0.0104307
	14.92	175.78	2.893	96.485	-0.0105861
	14.94	175.95	2.893	96.483	-0.0108326
	14.96	176.12	2.893	96.481	-0.0109505
	14.97	176.28	2.892	96.479	-0.0114585
	14.99	176.45	2.892	96.477	-0.0118472
	15.01	176.62	2.892	96.475	-0.0129726
	15.02	176.78	2.892	96.473	-0.0135892
	15.04	176.95	2.892	96.471	-0.0126799
	15.06	177.12	2.892	96.468	-0.0115926
	15.07	177.28	2.892	96.467	-0.0102228
	15.09	177.45	2.892	96.465	-0.0108277
	15.11	177.62	2.892	96.464	-0.0121254
	15.12	177.78	2.892	96.461	-0.0128743
	15.14	177.95	2.892	96.459	-0.0117357
	15.16	178.12	2.892	96.457	-0.00913898
	15.17	178.28	2.892	96.456	-0.00820037
	15.19	178.45	2.892	96.455	-0.00867802
	15.21	178.61	2.892	96.453	-0.010884
	15.22	178.78	2.892	96.451	-0.0143746
	15.24	178.95	2.892	96.449	-0.016248
	15.26	179.11	2.891	96.445	-0.0166214
	15.27	179.28	2.891	96.443	-0.0163066
	15.29	179.45	2.891	96.44	-0.0162884
	15.31	179.61	2.891	96.437	-0.0170075
	15.32	179.78	2.891	96.434	-0.0166478
	15.34	179.95	2.891	96.431	-0.0152007
	15.36	180.11	2.891	96.429	-0.0141534
	15.37	180.28	2.891	96.427	-0.0135647
	15.39	180.44	2.891	96.424	-0.0137184
	15.41	180.61	2.891	96.423	-0.0141559
	15.42	180.78	2.891	96.42	-0.0126917
	15.44	180.94	2.891	96.417	-0.0101936
	15.46	181.11	2.891	96.417	-0.00720667
	15.47	181.28	2.891	96.416	-0.00587858
	15.49	181.44	2.891	96.415	-0.00767192
	15.51	181.61	2.89	96.413	-0.0094262
	15.52	181.78	2.89	96.411	-0.00883427
	15.54	181.94	2.89	96.41	-0.00825935
	15.56	182.11	2.89	96.409	-0.0081966
	15.57	182.28	2.89	96.408	-0.0080404
	15.59	182.44	2.89	96.406	-0.00902077
	15.61	182.61	2.89	96.405	-0.00883421
	15.62	182.77	2.89	96.403	-0.00992659
	15.64	182.94	2.89	96.402	-0.0100453
	15.66	183.11	2.89	96.399	-0.00823557
	15.67	183.27	2.89	96.399	-0.00880064
	15.69	183.44	2.89	96.398	-0.0113714
	15.71	183.61	2.89	96.395	-0.0155764
	15.72	183.77	2.89	96.392	-0.0178201
	15.74	183.94	2.89	96.389	-0.0165637
	15.76	184.11	2.89	96.386	-0.0128509
	15.77	184.27	2.89	96.384	-0.00964009
	15.79	184.44	2.89	96.383	-0.00818666
	15.81	184.61	2.89	96.382	-0.00924494
	15.82	184.77	2.889	96.38	-0.0113422
	15.84	184.94	2.889	96.378	-0.012648
	15.86	185.11	2.889	96.376	-0.0133565
	15.87	185.27	2.889	96.374	-0.0125874
	15.89	185.44	2.889	96.371	-0.0111882
	15.91	185.6	2.889	96.37	-0.00824346
	15.92	185.77	2.889	96.369	-0.00581554
	15.94	185.94	2.889	96.368	-0.00665498
	15.96	186.1	2.889	96.367	-0.00876167
	15.97	186.27	2.889	96.365	-0.0103861
	15.99	186.44	2.889	96.363	-0.00902827
	16.01	186.6	2.889	96.362	-0.00713375
	16.02	186.77	2.889	96.361	-0.00694721
	16.04	186.94	2.889	96.36	-0.00970993
	16.06	187.1	2.889	96.358	-0.0134153
	16.07	187.27	2.889	96.355	-0.0156386
	16.09	187.44	2.889	96.352	-0.0158373
	16.11	187.6	2.889	96.35	-0.0138099
	16.12	187.77	2.889	96.348	-0.0136967
	16.14	187.94	2.888	96.346	-0.0134171
	16.16	188.1	2.888	96.343	-0.0141175
	16.17	188.27	2.888	96.341	-0.0135615
	16.19	188.43	2.888	96.339	-0.0125191
	16.21	188.6	2.888	96.337	-0.0130074
	16.22	188.77	2.888	96.334	-0.0139456
	16.24	188.93	2.888	96.332	-0.0154941
	16.26	189.1	2.888	96.329	-0.0155913
	16.27	189.27	2.888	96.327	-0.015244
	16.29	189.43	2.888	96.324	-0.0140893
	16.31	189.6	2.888	96.322	-0.012632
	16.32	189.77	2.888	96.32	-0.0126094
	16.34	189.93	2.888	96.318	-0.0129533
	16.36	190.1	2.888	96.316	-0.0130721
	16.37	190.27	2.887	96.313	-0.0133097
	16.39	190.43	2.887	96.311	-0.0132635
	16.41	190.6	2.887	96.309	-0.0137133
	16.42	190.76	2.887	96.307	-0.0128299
	16.44	190.93	2.887	96.304	-0.012478
	16.46	191.1	2.887	96.303	-0.0120577
	16.47	191.26	2.887	96.3	-0.0118843
	16.49	191.43	2.887	96.299	-0.0120259
	16.51	191.6	2.887	96.297	-0.0104793
	16.52	191.76	2.887	96.295	-0.0108943
	16.54	191.93	2.887	96.293	-0.0111443
	16.56	192.1	2.887	96.291	-0.0107121
	16.57	192.26	2.887	96.289	-0.0105278
	16.59	192.43	2.887	96.288	-0.00867229
	16.61	192.6	2.887	96.286	-0.00609349
	16.62	192.76	2.887	96.285	-0.00406891
	16.64	192.93	2.887	96.286	-0.00336811
	16.66	193.1	2.887	96.285	-0.00467958
	16.67	193.26	2.887	96.284	-0.00581301
	16.69	193.43	2.887	96.283	-0.00512185
	16.71	193.59	2.887	96.282	-0.0049344
	16.72	193.76	2.887	96.282	-0.00571426
	16.74	193.93	2.886	96.28	-0.00697525
	16.76	194.09	2.886	96.279	-0.00828516
	16.77	194.26	2.886	96.278	-0.00953896
	16.79	194.43	2.886	96.276	-0.0113368
	16.81	194.59	2.886	96.274	-0.0130189
	16.82	194.76	2.886	96.271	-0.0139365
	16.84	194.93	2.886	96.269	-0.0135273
	16.86	195.09	2.886	96.267	-0.0124641
	16.87	195.26	2.886	96.265	-0.0122344
	16.89	195.43	2.886	96.263	-0.012513
	16.91	195.59	2.886	96.261	-0.0147525
	16.92	195.76	2.886	96.258	-0.016999
	16.94	195.93	2.886	96.255	-0.0171003
	16.96	196.09	2.886	96.252	-0.0149689
	16.97	196.26	2.886	96.25	-0.0118694
	16.99	196.43	2.886	96.248	-0.0111061
	17.01	196.59	2.885	96.247	-0.0127495
	17.02	196.76	2.885	96.244	-0.0142334
	17.04	196.92	2.885	96.241	-0.0140045
	17.06	197.09	2.885	96.239	-0.0128159
	17.07	197.26	2.885	96.237	-0.0122908
	17.09	197.42	2.885	96.235	-0.0121776
	17.11	197.59	2.885	96.233	-0.0111899
	17.12	197.76	2.885	96.231	-0.0103409
	17.14	197.92	2.885	96.23	-0.0102125
	17.16	198.09	2.885	96.228	-0.0112805
	17.17	198.26	2.885	96.226	-0.0117205
	17.19	198.42	2.885	96.224	-0.0124305
	17.21	198.59	2.885	96.222	-0.0131449
	17.22	198.76	2.885	96.22	-0.0126416
	17.24	198.92	2.885	96.217	-0.0113691
	17.26	199.09	2.885	96.216	-0.0093535
	17.27	199.26	2.885	96.215	-0.00815285
	17.29	199.42	2.884	96.213	-0.00936253
	17.31	199.59	2.884	96.212	-0.0112186
	17.32	199.75	2.884	96.21	-0.0128585
	17.34	199.92	2.884	96.207	-0.0141366
	17.36	200.09	2.884	96.205	-0.014901
	17.37	200.25	2.884	96.202	-0.015625
	17.39	200.42	2.884	96.2	-0.0156152
	17.41	200.59	2.884	96.197	-0.0161905
	17.42	200.75	2.884	96.195	-0.0161659
	17.44	200.92	2.884	96.191	-0.0155911
	17.46	201.09	2.884	96.189	-0.0147473
	17.47	201.25	2.884	96.187	-0.0125167
	17.49	201.42	2.884	96.185	-0.0120364
	17.51	201.59	2.884	96.183	-0.011969
	17.52	201.75	2.883	96.181	-0.0123964
	17.54	201.92	2.883	96.179	-0.0126864
	17.56	202.09	2.883	96.176	-0.0122197
	17.57	202.25	2.883	96.175	-0.0126787
	17.59	202.42	2.883	96.173	-0.0119555
	17.61	202.59	2.883	96.17	-0.0113836
	17.62	202.75	2.883	96.169	-0.0097072
	17.64	202.92	2.883	96.167	-0.00746687
	17.66	203.09	2.883	96.166	-0.00580346
	17.67	203.25	2.883	96.165	-0.00482281
	17.69	203.42	2.883	96.165	-0.00522655
	17.71	203.58	2.883	96.164	-0.00581351
	17.72	203.75	2.883	96.163	-0.00545113
	17.74	203.92	2.883	96.162	-0.00466649
	17.76	204.08	2.883	96.161	-0.00412507
	17.77	204.25	2.883	96.16	-0.00417956
	17.79	204.42	2.883	96.16	-0.00420209
	17.81	204.58	2.883	96.159	-0.00417896
	17.82	204.75	2.883	96.159	-0.00505394
	17.84	204.92	2.883	96.158	-0.00654327
	17.86	205.08	2.883	96.156	-0.00871575
	17.87	205.25	2.883	96.155	-0.0107655
	17.89	205.42	2.883	96.153	-0.0117571
	17.91	205.58	2.883	96.15	-0.0120605
	17.92	205.75	2.883	96.149	-0.012547
	17.94	205.92	2.882	96.147	-0.0119145
	17.96	206.08	2.882	96.144	-0.0110948
	17.97	206.25	2.882	96.143	-0.0102892
	17.99	206.41	2.882	96.141	-0.009836
	18.01	206.58	2.882	96.139	-0.0115103
	18.02	206.75	2.882	96.137	-0.0124231
	18.04	206.91	2.882	96.135	-0.0121028
	18.06	207.08	2.882	96.133	-0.0120067
	18.07	207.25	2.882	96.132	-0.0129181
	18.09	207.41	2.882	96.129	-0.0152761
	18.11	207.58	2.882	96.126	-0.016274
	18.12	207.75	2.882	96.123	-0.014985
	18.14	207.91	2.882	96.121	-0.0125385
	18.16	208.08	2.882	96.119	-0.0118756
	18.17	208.25	2.882	96.118	-0.0130261
	18.19	208.41	2.882	96.115	-0.0146035
	18.21	208.58	2.881	96.112	-0.0147868
	18.22	208.75	2.881	96.11	-0.0128208
	18.24	208.91	2.881	96.108	-0.0112851
	18.26	209.08	2.881	96.106	-0.0108703
	18.27	209.25	2.881	96.105	-0.0105194
	18.29	209.41	2.881	96.102	-0.0106115
	18.31	209.58	2.881	96.101	-0.0108681
	18.32	209.75	2.881	96.099	-0.0109413
	18.34	209.91	2.881	96.097	-0.0128242
	18.36	210.08	2.881	96.095	-0.0134988
	18.37	210.24	2.881	96.092	-0.012245
	18.39	210.41	2.881	96.09	-0.0113709
	18.41	210.58	2.881	96.089	-0.0105284
	18.42	210.74	2.881	96.087	-0.0116148
	18.44	210.91	2.881	96.085	-0.0119825
	18.46	211.08	2.881	96.083	-0.0105631
	18.47	211.24	2.881	96.082	-0.00979407
	18.49	211.41	2.88	96.08	-0.0088598
	18.51	211.58	2.88	96.078	-0.00918965
	18.52	211.74	2.88	96.077	-0.00987623
	18.54	211.91	2.88	96.076	-0.0112311
	18.56	212.08	2.88	96.073	-0.0134138
	18.57	212.24	2.88	96.071	-0.0144011
	18.59	212.41	2.88	96.068	-0.0132137
	18.61	212.58	2.88	96.066	-0.00985626
	18.62	212.74	2.88	96.065	-0.00764043
	18.64	212.91	2.88	96.064	-0.00781087
	18.66	213.08	2.88	96.063	-0.0102135
	18.67	213.24	2.88	96.061	-0.0118108
	18.69	213.41	2.88	96.058	-0.0119366
	18.71	213.57	2.88	96.057	-0.0108516
	18.72	213.74	2.88	96.055	-0.0108929
	18.74	213.91	2.88	96.053	-0.0126104
	18.76	214.07	2.88	96.051	-0.0129696
	18.77	214.24	2.88	96.048	-0.0138051
	18.79	214.41	2.879	96.046	-0.0132406
	18.81	214.57	2.879	96.044	-0.0126591
	18.82	214.74	2.879	96.042	-0.0138784
	18.84	214.91	2.879	96.04	-0.0144711
	18.86	215.07	2.879	96.037	-0.0146098
	18.87	215.24	2.879	96.035	-0.0152478
	18.89	215.41	2.879	96.033	-0.0149371
	18.91	215.57	2.879	96.029	-0.0145382
	18.92	215.74	2.879	96.027	-0.0132039
	18.94	215.91	2.879	96.025	-0.0111221
	18.96	216.07	2.879	96.024	-0.0116112
	18.97	216.24	2.879	96.022	-0.0136453
	18.99	216.41	2.879	96.019	-0.0148362
	19.01	216.57	2.879	96.016	-0.0139341
	19.02	216.74	2.879	96.014	-0.0100077
	19.04	216.9	2.878	96.013	-0.00654408
	19.06	217.07	2.878	96.013	-0.00530712
	19.07	217.24	2.878	96.012	-0.00566469
	19.09	217.4	2.878	96.01	-0.00740174
	19.11	217.57	2.878	96.009	-0.00912018
	19.12	217.74	2.878	96.008	-0.0104395
	19.14	217.9	2.878	96.005	-0.0103786
	19.16	218.07	2.878	96.003	-0.00882452
	19.17	218.24	2.878	96.003	-0.00722546
	19.19	218.4	2.878	96.002	-0.00768412
	19.21	218.57	2.878	96	-0.00933946
	19.22	218.74	2.878	95.998	-0.00881339
	19.24	218.9	2.878	95.997	-0.0061916
	19.26	219.07	2.878	95.996	-0.00360202
	19.27	219.24	2.878	95.996	-0.0024976
	19.29	219.4	2.878	95.995	-0.00454179
	19.31	219.57	2.878	95.995	-0.00584892
	19.32	219.73	2.878	95.993	-0.00719683
	19.34	219.9	2.878	95.992	-0.00774175
	19.36	220.07	2.878	95.991	-0.00789151
	19.37	220.23	2.878	95.99	-0.00814611
	19.39	220.4	2.878	95.988	-0.00731977
	19.41	220.57	2.878	95.987	-0.00776292
	19.42	220.73	2.878	95.986	-0.00890742
	19.44	220.9	2.878	95.984	-0.0107301
	19.46	221.07	2.878	95.982	-0.011666
	19.47	221.23	2.877	95.98	-0.0108112
	19.49	221.4	2.877	95.978	-0.0083116
	19.51	221.57	2.877	95.977	-0.00699326
	19.52	221.73	2.877	95.977	-0.00779198
	19.54	221.9	2.877	95.975	-0.00959088
	19.56	222.07	2.877	95.973	-0.0121336
	19.57	222.23	2.877	95.971	-0.0131075
	19.59	222.4	2.877	95.969	-0.0123543
	19.61	222.57	2.877	95.966	-0.0121345
	19.62	222.73	2.877	95.965	-0.01342
	19.64	222.9	2.877	95.963	-0.0152382
	19.66	223.06	2.877	95.959	-0.0170827
	19.67	223.23	2.877	95.956	-0.017055
	19.69	223.4	2.877	95.954	-0.0163182
	19.71	223.57	2.877	95.951	-0.0167328
	19.72	223.73	2.877	95.948	-0.0174567
	19.74	223.9	2.876	95.945	-0.0161183
	19.76	224.07	2.876	95.942	-0.0118708
	19.77	224.23	2.876	95.941	-0.00764163
	19.79	224.4	2.876	95.94	-0.00347138
	19.81	224.56	2.876	95.94	-0.00193549
	19.82	224.73	2.876	95.94	-0.00268775
	19.84	224.9	2.876	95.939	-0.00335676
	19.86	225.06	2.876	95.938	-0.00494635
	19.87	225.23	2.876	95.938	-0.00702984
	19.89	225.4	2.876	95.937	-0.0086405
	19.91	225.56	2.876	95.935	-0.00969671
	19.92	225.73	2.876	95.933	-0.0103006
	19.94	225.9	2.876	95.931	-0.0111531
	19.96	226.06	2.876	95.93	-0.0120898
	19.97	226.23	2.876	95.927	-0.0120473
	19.99	226.4	2.876	95.925	-0.0107629
	20.01	226.56	2.876	95.924	-0.0100319
	20.02	226.73	2.876	95.922	-0.010263
	20.04	226.89	2.876	95.92	-0.0112032
	20.06	227.06	2.876	95.918	-0.010935
	20.07	227.23	2.876	95.916	-0.008855
	20.09	227.39	2.876	95.915	-0.0077243
	20.11	227.56	2.876	95.914	-0.00657175
	20.12	227.73	2.875	95.913	-0.00647329
	20.14	227.89	2.875	95.912	-0.0064345
	20.16	228.06	2.875	95.911	-0.0062139
	20.17	228.23	2.875	95.91	-0.00702834
	20.19	228.39	2.875	95.909	-0.00835663
	20.21	228.56	2.875	95.907	-0.0101041
	20.22	228.73	2.875	95.905	-0.0114689
	20.24	228.89	2.875	95.903	-0.0128302
	20.26	229.06	2.875	95.901	-0.0132562
	20.27	229.23	2.875	95.898	-0.012337
	20.29	229.39	2.875	95.897	-0.0116999
	20.31	229.56	2.875	95.895	-0.0106627
	20.32	229.73	2.875	95.893	-0.00906536
	20.34	229.89	2.875	95.892	-0.00626776
	20.36	230.06	2.875	95.891	-0.00269776
	20.37	230.23	2.875	95.891	-0.00236314
	20.39	230.39	2.875	95.891	-0.00402037
	20.41	230.56	2.875	95.89	-0.00570942
	20.42	230.73	2.875	95.888	-0.00635511
	20.44	230.89	2.875	95.887	-0.00480332
	20.46	231.06	2.875	95.887	-0.00480832
	20.47	231.23	2.875	95.886	-0.00635229
	20.49	231.39	2.875	95.885	-0.00777809
	20.51	231.56	2.875	95.883	-0.00881532
	20.52	231.73	2.875	95.882	-0.00872049
	20.54	231.89	2.875	95.88	-0.00896424
	20.56	232.06	2.874	95.879	-0.0105777
	20.57	232.22	2.874	95.877	-0.012511
	20.59	232.39	2.874	95.875	-0.0134218
	20.61	232.56	2.874	95.872	-0.0130491
	20.62	232.72	2.874	95.87	-0.0107666
	20.64	232.89	2.874	95.869	-0.00919068
	20.66	233.06	2.874	95.868	-0.00993747
	20.67	233.22	2.874	95.866	-0.0116473
	20.69	233.39	2.874	95.863	-0.0127987
	20.71	233.56	2.874	95.861	-0.0124927
	20.72	233.72	2.874	95.859	-0.0111238
	20.74	233.89	2.874	95.857	-0.00948775
	20.76	234.06	2.874	95.856	-0.00666418
	20.77	234.22	2.874	95.855	-0.0040147
	20.79	234.39	2.874	95.855	-0.00262138
	20.81	234.56	2.874	95.854	-0.00186522
	20.82	234.72	2.874	95.854	-0.00292383
	20.84	234.89	2.874	95.854	-0.00422064
	20.86	235.05	2.874	95.853	-0.0055626
	20.87	235.22	2.874	95.851	-0.00785188
	20.89	235.39	2.874	95.85	-0.00808839
	20.91	235.55	2.874	95.849	-0.00885679
	20.92	235.72	2.874	95.847	-0.0108212
	20.94	235.89	2.873	95.845	-0.0124474
	20.96	236.05	2.873	95.843	-0.0125711
	20.97	236.22	2.873	95.84	-0.0115411
	20.99	236.39	2.873	95.84	-0.00945831
	21.01	236.55	2.873	95.838	-0.00816811
	21.02	236.72	2.873	95.837	-0.00830314
	21.04	236.89	2.873	95.835	-0.00750255
	21.06	237.05	2.873	95.834	-0.00610562
	21.07	237.22	2.873	95.833	-0.00286555
	21.09	237.39	2.873	95.833	-0.000770528
	21.11	237.55	2.873	95.833	-0.000398808
	21.12	237.72	2.873	95.833	-0.00170679
	21.14	237.89	2.873	95.832	-0.00470442
	21.16	238.05	2.873	95.832	-0.00698632
	21.17	238.22	2.873	95.83	-0.00800081
	21.19	238.38	2.873	95.828	-0.00813368
	21.21	238.55	2.873	95.827	-0.00658623
	21.22	238.72	2.873	95.826	-0.00490101
	21.24	238.88	2.873	95.825	-0.00467032
	21.26	239.05	2.873	95.825	-0.00477851
	21.27	239.22	2.873	95.824	-0.00555485
	21.29	239.38	2.873	95.823	-0.0058984
	21.31	239.55	2.873	95.822	-0.0061097
	21.32	239.72	2.873	95.821	-0.0068253
	21.34	239.88	2.873	95.82	-0.00805389
	21.36	240.05	2.873	95.818	-0.00932498
	21.37	240.22	2.873	95.817	-0.00765256
	21.39	240.38	2.873	95.815	-0.00688672
	21.41	240.55	2.873	95.815	-0.00674465
	21.42	240.72	2.872	95.813	-0.0076356
	21.44	240.88	2.872	95.812	-0.00874216
	21.46	241.05	2.872	95.81	-0.00779065
	21.47	241.21	2.872	95.809	-0.00763435
	21.49	241.38	2.872	95.808	-0.00811394
	21.51	241.55	2.872	95.807	-0.00843419
	21.52	241.71	2.872	95.805	-0.00820488
	21.54	241.88	2.872	95.804	-0.00682641
	21.56	242.04	2.872	95.803	-0.00535326
	21.57	242.21	2.872	95.802	-0.00533098
	21.59	242.38	2.872	95.801	-0.00597822
	21.61	242.54	2.872	95.8	-0.00643698
	21.62	242.71	2.872	95.799	-0.00653475
	21.64	242.88	2.872	95.798	-0.00640948
	21.66	243.04	2.872	95.797	-0.00538398
	21.67	243.21	2.872	95.796	-0.00328482
	21.69	243.38	2.872	95.795	-0.000352944
	21.71	243.54	2.872	95.796	0.000787825
	21.72	243.71	2.872	95.797	-0.00136417
	21.74	243.88	2.872	95.796	-0.00522152
	21.76	244.04	2.872	95.794	-0.00867789
	21.77	244.21	2.872	95.793	-0.0094292
	21.79	244.38	2.872	95.791	-0.00762705
	21.81	244.54	2.872	95.79	-0.00736076
	21.82	244.71	2.872	95.79	-0.00939228
	21.84	244.88	2.872	95.787	-0.0126011
	21.86	245.04	2.872	95.784	-0.0177637
	21.87	245.21	2.872	95.782	-0.0204634
	21.89	245.38	2.871	95.777	0.00802571
	21.91	245.54	2.871	95.774	0.0367532
	21.92	245.71	2.872	95.795	0.0587247
	21.94	245.88	2.872	95.804	0.0631128
	21.96	246.05	2.872	95.811	0.0435013
	21.97	246.21	2.873	95.818	0.0378829
	21.99	246.38	2.873	95.824	0.0318247
	22.01	246.55	2.873	95.829	0.0252459
	22.02	246.71	2.873	95.832	0.0193753
	22.04	246.88	2.873	95.835	0.0158372
	22.06	247.04	2.873	95.837	0.0140613
	22.07	247.21	2.873	95.84	0.0123574
	22.09	247.38	2.873	95.842	0.0107444
	22.11	247.54	2.873	95.843	0.00838028
	22.12	247.71	2.873	95.845	0.00634786
	22.14	247.88	2.873	95.845	0.00582382
	22.16	248.04	2.873	95.846	0.00599197
	22.17	248.21	2.874	95.847	0.00542837
	22.19	248.38	2.874	95.849	0.00332737
	22.21	248.54	2.874	95.848	0.00123576
	22.22	248.71	2.874	95.848	-0.00142346
	22.24	248.88	2.874	95.849	-0.0031768
	22.26	249.04	2.874	95.847	-0.00571799
	22.27	249.21	2.873	95.846	-0.00865758
	22.29	249.38	2.873	95.845	-0.00847462
	22.31	249.54	2.873	95.843	-0.0070099
	22.32	249.71	2.873	95.842	-0.00441419
	22.34	249.88	2.873	95.842	-0.00142424
	22.36	250.04	2.873	95.841	-0.000705318
	22.37	250.21	2.873	95.842	-0.000778625
	22.39	250.38	2.873	95.841	-0.00169973
	22.41	250.54	2.873	95.841	-0.000137786
	22.42	250.71	2.873	95.84	0.00229178
	22.44	250.88	2.873	95.842	0.000953711
	22.46	251.04	2.873	95.843	-0.00272328
	22.47	251.21	2.873	95.841	-0.0092012
	22.49	251.38	2.873	95.839	-0.0142422
	22.51	251.54	2.873	95.836	-0.0159499
	22.52	251.71	2.873	95.833	-0.0167734
	22.54	251.87	2.873	95.83	-0.0161453
	22.56	252.04	2.873	95.828	-0.01394
	22.57	252.21	2.873	95.825	-0.0118593
	22.59	252.37	2.873	95.824	-0.0107868
	22.61	252.54	2.873	95.823	-0.00992514
	22.62	252.71	2.873	95.82	-0.0103239
	22.64	252.87	2.873	95.819	-0.0102323
	22.66	253.04	2.873	95.817	-0.00857852
	22.67	253.21	2.873	95.816	-0.00768543
	22.69	253.37	2.873	95.815	-0.00715864
	22.71	253.54	2.872	95.814	-0.00764942
	22.72	253.71	2.872	95.812	-0.00933143
	22.74	253.87	2.872	95.811	-0.0124513
	22.76	254.04	2.872	95.809	-0.0152154
	22.77	254.21	2.872	95.805	-0.0167894
	22.79	254.37	2.872	95.802	-0.0475859
	22.81	254.54	2.872	95.8	-0.0682259
	22.82	254.71	2.871	95.772	-0.0745298
	22.84	254.87	2.871	95.764	-0.0656538
	22.86	255.04	2.871	95.758	-0.038007
	22.87	255.21	2.871	95.752	-0.036359
	22.89	255.37	2.87	95.746	-0.0363294
	22.91	255.54	2.87	95.74	-0.0350662
	22.92	255.71	2.87	95.734	-0.0350473
	22.94	255.87	2.87	95.728	-0.0334902
	22.96	256.04	2.87	95.722	-0.0304775
	22.97	256.2	2.87	95.718	-0.0256974
	22.99	256.37	2.87	95.714	-0.0224559
	23.01	256.54	2.869	95.711	-0.0208055
	23.02	256.7	2.869	95.707	-0.019739
	23.04	256.87	2.869	95.704	-0.0173776
	23.06	257.04	2.869	95.701	-0.0130702
	23.07	257.2	2.869	95.699	-0.0104314
	23.09	257.37	2.869	95.698	-0.00896577
	23.11	257.53	2.869	95.697	-0.00943903
	23.12	257.7	2.869	95.695	-0.0110512
	23.14	257.87	2.869	95.693	-0.0117129
	23.16	258.03	2.869	95.691	-0.0110299
	23.17	258.2	2.869	95.689	-0.0107847
	23.19	258.37	2.869	95.688	-0.0115976
	23.21	258.53	2.869	95.686	-0.0133644
	23.22	258.7	2.869	95.683	-0.0140032
	23.24	258.87	2.869	95.681	-0.0133614
	23.26	259.03	2.868	95.679	-0.0117817
	23.27	259.2	2.868	95.677	-0.0104244
	23.29	259.37	2.868	95.675	-0.0096391
	23.31	259.53	2.868	95.674	-0.00817026
	23.32	259.7	2.868	95.672	-0.00792411
	23.34	259.87	2.868	95.671	-0.0078105
	23.36	260.03	2.868	95.67	-0.00770965
	23.37	260.2	2.868	95.668	-0.00810739
	23.39	260.37	2.868	95.667	-0.00689653
	23.41	260.53	2.868	95.666	-0.00695024
	23.42	260.7	2.868	95.665	-0.00817189
	23.44	260.87	2.868	95.664	-0.00943866
	23.46	261.03	2.868	95.662	-0.0097621
	23.47	261.2	2.868	95.66	-0.00729861
	23.49	261.37	2.868	95.659	-0.00653405
	23.51	261.53	2.868	95.659	-0.00706532
	23.52	261.7	2.868	95.657	-0.00780708
	23.54	261.87	2.868	95.655	-0.00792693
	23.56	262.03	2.868	95.654	-0.00749767
	23.57	262.2	2.868	95.653	-0.00809036
	23.59	262.37	2.868	95.651	-0.00897225
	23.61	262.53	2.868	95.65	-0.00842824
	23.62	262.7	2.868	95.649	-0.00763533
	23.64	262.87	2.868	95.648	-0.00669529
	23.66	263.03	2.867	95.646	-0.00579634
	23.67	263.2	2.867	95.646	-0.00486114
	23.69	263.36	2.867	95.645	-0.00555717
	23.71	263.53	2.867	95.644	-0.00646387
	23.72	263.7	2.867	95.642	-0.00709577
	23.74	263.86	2.867	95.641	-0.00641296
	23.76	264.03	2.867	95.64	-0.00355452
	23.77	264.2	2.867	95.64	-0.00287651
	23.79	264.36	2.867	95.64	-0.00261085
	23.81	264.53	2.867	95.639	-0.00436526
	23.82	264.7	2.867	95.638	-0.00632612
	23.84	264.86	2.867	95.637	-0.00654231
	23.86	265.03	2.867	95.636	-0.00580998
	23.87	265.2	2.867	95.635	-0.00442149
	23.89	265.36	2.867	95.635	-0.00414624
	23.91	265.53	2.867	95.634	-0.0037057
	23.92	265.7	2.867	95.633	-0.00324719
	23.94	265.86	2.867	95.633	-0.00277063
	23.96	266.03	2.867	95.632	-0.00309565
	23.97	266.2	2.867	95.632	-0.00534406
	23.99	266.36	2.867	95.631	-0.0057744
	24.01	266.53	2.867	95.629	-0.00424021
	24.02	266.7	2.867	95.629	-0.00267882
	24.04	266.86	2.867	95.629	-0.00109898
	24.06	267.03	2.867	95.629	-0.000448749
	24.07	267.2	2.867	95.628	0.000338918
	24.09	267.36	2.867	95.629	0.00133712
	24.11	267.53	2.867	95.629	-0.000379987
	24.12	267.7	2.867	95.629	-0.00275249
	24.14	267.86	2.867	95.628	-0.00565693
	24.16	268.03	2.867	95.627	-0.00785215
	24.17	268.2	2.867	95.626	-0.00763668
	24.19	268.36	2.867	95.624	-0.0075356
	24.21	268.53	2.867	95.623	-0.00751246
	24.22	268.69	2.867	95.622	-0.00873946
	24.24	268.86	2.867	95.62	-0.0109331
	24.26	269.03	2.867	95.618	-0.0101359
	24.27	269.19	2.867	95.616	-0.00899058
	24.29	269.36	2.867	95.616	-0.00875184
	24.31	269.53	2.867	95.614	-0.00818793
	24.32	269.69	2.866	95.612	-0.00827442
	24.34	269.86	2.866	95.611	-0.00622747
	24.36	270.03	2.866	95.61	-0.00470298
	24.37	270.19	2.866	95.61	-0.00489115
	24.39	270.36	2.866	95.609	-0.003811
	24.41	270.53	2.866	95.608	-0.00245587
	24.42	270.69	2.866	95.608	-0.00154433
	24.44	270.86	2.866	95.608	-0.00190193
	24.46	271.03	2.866	95.607	-0.00300708
	24.47	271.19	2.866	95.606	-0.00407101
	24.49	271.36	2.866	95.606	-0.0047312
	24.51	271.53	2.866	95.605	-0.00480849
	24.52	271.69	2.866	95.604	-0.00532551
	24.54	271.86	2.866	95.604	-0.00508613
	24.56	272.03	2.866	95.603	-0.00492931
	24.57	272.19	2.866	95.602	-0.00484138
	24.59	272.36	2.866	95.601	-0.00378285
	24.61	272.53	2.866	95.6	-0.00410321
	24.62	272.69	2.866	95.6	-0.00605851
	24.64	272.86	2.866	95.599	-0.00713949
	24.66	273.03	2.866	95.597	-0.00684272
	24.67	273.19	2.866	95.596	-0.00507113
	24.69	273.36	2.866	95.596	-0.00473709
	24.71	273.52	2.866	95.595	-0.00592373
	24.72	273.69	2.866	95.593	-0.00642717
	24.74	273.86	2.866	95.592	-0.00518519
	24.76	274.02	2.866	95.592	-0.00282598
	24.77	274.19	2.866	95.592	-0.00107174
	24.79	274.36	2.866	95.592	-0.000723661
	24.81	274.52	2.866	95.592	-0.00229933
	24.82	274.69	2.866	95.591	-0.00181844
	24.84	274.86	2.866	95.59	-0.00149785
	24.86	275.02	2.866	95.591	-0.00102608
	24.87	275.19	2.866	95.59	-0.000916171
	24.89	275.36	2.866	95.59	-0.00224505
	24.91	275.52	2.866	95.59	-0.00271709
	24.92	275.69	2.866	95.589	-0.00372984
	24.94	275.86	2.866	95.588	-0.00415581
	24.96	276.02	2.866	95.587	-0.00349118
	24.97	276.19	2.866	95.587	-0.00234108
	24.99	276.36	2.866	95.587	-0.00209817
	25.01	276.52	2.866	95.587	-0.00344943
	25.02	276.69	2.866	95.586	-0.00571221
	25.04	276.86	2.866	95.585	-0.00691681
	25.06	277.02	2.866	95.583	-0.0073431
	25.07	277.19	2.866	95.582	-0.00684863
	25.09	277.36	2.866	95.581	-0.0068627
	25.11	277.52	2.866	95.58	-0.00700513
	25.12	277.69	2.865	95.579	-0.00499354
	25.14	277.85	2.865	95.578	-0.00339438
	25.16	278.02	2.865	95.578	-0.00230399
	25.17	278.19	2.865	95.578	-0.00439234
	25.19	278.35	2.865	95.577	-0.00757521
	25.21	278.52	2.865	95.575	-0.00881587
	25.22	278.69	2.865	95.573	-0.00996554
	25.24	278.85	2.865	95.572	-0.0105426
	25.26	279.02	2.865	95.57	-0.0111286
	25.27	279.19	2.865	95.568	-0.0106117
	25.29	279.35	2.865	95.566	-0.00738732
	25.31	279.52	2.865	95.565	-0.00278469
	25.32	279.69	2.865	95.565	0.00134655
	25.34	279.85	2.865	95.566	0.00309641
	25.36	280.02	2.865	95.567	0.00183248
	25.37	280.19	2.865	95.567	0.000586454
	25.39	280.35	2.865	95.566	-0.000540651
	25.41	280.52	2.865	95.567	-0.00215359
	25.42	280.69	2.865	95.566	-0.00379409
	25.44	280.85	2.865	95.565	-0.00448175
	25.46	281.02	2.865	95.564	-0.00237379
	25.47	281.19	2.865	95.564	0.000637053
	25.49	281.35	2.865	95.565	0.0012508
	25.51	281.52	2.865	95.565	-0.000733128
	25.52	281.69	2.865	95.565	-0.00358679
	25.54	281.85	2.865	95.564	-0.00417252
	25.56	282.02	2.865	95.562	-0.00310046
	25.57	282.19	2.865	95.563	-0.00125023
	25.59	282.35	2.865	95.562	0.000119069
	25.61	282.52	2.865	95.563	-0.000430471
	25.62	282.69	2.865	95.563	-0.000980194
	25.64	282.85	2.865	95.562	-0.00202495
	25.66	283.02	2.865	95.562	-0.00160346
	25.67	283.18	2.865	95.561	-0.000710034
	25.69	283.35	2.865	95.562	-0.000183222
	25.71	283.52	2.865	95.562	-0.000806248
	25.72	283.68	2.865	95.561	-0.0034723
	25.74	283.85	2.865	95.561	-0.0046213
	25.76	284.02	2.865	95.559	-0.00559136
	25.77	284.18	2.865	95.559	-0.00437741
	25.79	284.35	2.865	95.558	-0.00210165
	25.81	284.52	2.865	95.558	-0.000549556
	25.82	284.68	2.865	95.558	0.00200129
	25.84	284.85	2.865	95.558	0.00228594
	25.86	285.02	2.865	95.559	0.00179638
	25.87	285.18	2.865	95.559	0.000737936
	25.89	285.35	2.865	95.559	-0.000990001
	25.91	285.52	2.865	95.559	-0.00255754
	25.92	285.68	2.865	95.558	-0.0039599
	25.94	285.85	2.865	95.557	-0.00531609
	25.96	286.02	2.865	95.557	-0.00570472
	25.97	286.18	2.865	95.555	-0.00568081
	25.99	286.35	2.865	95.555	-0.00586732
	26.01	286.52	2.865	95.554	-0.0046623
	26.02	286.68	2.865	95.553	-0.00396123
	26.04	286.85	2.865	95.553	-0.00249559
	26.06	287.02	2.865	95.552	-0.00101189
	26.07	287.18	2.865	95.552	-0.00092485
	26.09	287.35	2.865	95.552	-0.00192297
	26.11	287.52	2.865	95.552	-0.00319608
	26.12	287.68	2.865	95.55	-0.0036956
	26.14	287.85	2.865	95.55	-0.00343964
	26.16	288.01	2.865	95.55	-0.00259264
	26.17	288.18	2.865	95.549	-0.00163089
	26.19	288.35	2.865	95.549	-0.000673491
	26.21	288.51	2.865	95.549	-0.000471874
	26.22	288.68	2.865	95.549	-0.000948443
	26.24	288.85	2.865	95.548	-0.00299222
	26.26	289.01	2.865	95.548	-0.00516398
	26.27	289.18	2.865	95.547	-0.00673028
	26.29	289.35	2.864	95.546	-0.00844282
	26.31	289.51	2.864	95.544	-0.00807602
	26.32	289.68	2.864	95.543	-0.00685268
	26.34	289.85	2.864	95.542	-0.00420469
	26.36	290.01	2.864	95.541	-0.00127324
	26.37	290.18	2.864	95.542	-0.000526668
	26.39	290.35	2.864	95.542	-0.00128244
	26.41	290.51	2.864	95.541	-0.00306015
	26.42	290.68	2.864	95.54	-0.00284039
	26.44	290.85	2.864	95.54	-0.00122785
	26.46	291.01	2.864	95.54	-0.00131493
	26.47	291.18	2.864	95.54	-0.00323493
	26.49	291.35	2.864	95.539	-0.00713936
	26.51	291.51	2.864	95.538	-0.00987909
	26.52	291.68	2.864	95.535	-0.0103217
	26.54	291.85	2.864	95.534	-0.00908352
	26.56	292.01	2.864	95.532	-0.00679237
	26.57	292.18	2.864	95.532	-0.00467142
	26.59	292.34	2.864	95.531	-0.00264693
	26.61	292.51	2.864	95.531	-0.00107613
	26.62	292.68	2.864	95.531	-0.00130967
	26.64	292.84	2.864	95.531	-0.00410324
	26.66	293.01	2.864	95.53	-0.00664561
	26.67	293.18	2.864	95.528	-0.00952691
	26.69	293.34	2.864	95.527	-0.0105218
	26.71	293.51	2.864	95.524	-0.00987231
	26.72	293.68	2.864	95.523	-0.00858252
	26.74	293.84	2.864	95.521	-0.00615044
	26.76	294.01	2.864	95.521	-0.00345619
	26.77	294.18	2.864	95.52	-0.0018474
	26.79	294.34	2.864	95.52	-0.0015311
	26.81	294.51	2.864	95.52	-0.00192067
	26.82	294.68	2.864	95.52	-0.00291044
	26.84	294.84	2.864	95.519	-0.00394585
	26.86	295.01	2.864	95.519	-0.00460495
	26.87	295.18	2.864	95.517	-0.00494771
	26.89	295.34	2.864	95.517	-0.00576677
	26.91	295.51	2.864	95.516	-0.00561931
	26.92	295.68	2.864	95.515	-0.00390106
	26.94	295.84	2.864	95.514	-0.00252237
	26.96	296.01	2.864	95.514	-0.00152437
	26.97	296.18	2.864	95.514	-0.00207368
	26.99	296.34	2.863	95.513	-0.0038546
	27.01	296.51	2.863	95.513	-0.00452824
	27.02	296.68	2.863	95.512	-0.00627363
	27.04	296.84	2.863	95.511	-0.00813389
	27.06	297.01	2.863	95.509	-0.00766688
	27.07	297.18	2.863	95.507	-0.00517532
	27.09	297.34	2.863	95.507	-0.00229443
	27.11	297.51	2.863	95.507	-0.00156165
	27.12	297.67	2.863	95.507	-0.00295809
	27.14	297.84	2.863	95.506	-0.00497241
	27.16	298.01	2.863	95.505	-0.00637425
	27.17	298.17	2.863	95.504	-0.0071403
	27.19	298.34	2.863	95.503	-0.00682647
	27.21	298.51	2.863	95.501	-0.00537571
	27.22	298.67	2.863	95.501	-0.00424939
	27.24	298.84	2.863	95.5	-0.0038053
	27.26	299.01	2.863	95.5	-0.00458489
	27.27	299.17	2.863	95.499	-0.00476801
	27.29	299.34	2.863	95.498	-0.00412998
	27.31	299.51	2.863	95.497	-0.00349673
	27.32	299.67	2.863	95.497	-0.00344542
	27.34	299.84	2.863	95.496	-0.00434227
	27.36	300.01	2.863	95.495	-0.00438257
	27.37	300.17	2.863	95.495	-0.00360366
	27.39	300.34	2.863	95.494	-0.00241317
	27.41	300.51	2.863	95.494	-0.000627444
	27.42	300.67	2.863	95.494	-0.000664092
	27.44	300.84	2.863	95.494	-0.00180919
	27.46	301.01	2.863	95.494	-0.00347222
	27.47	301.17	2.863	95.493	-0.00505333
	27.49	301.34	2.863	95.492	-0.00523736
	27.51	301.51	2.863	95.491	-0.00539372
	27.52	301.67	2.863	95.49	-0.00503208
	27.54	301.84	2.863	95.489	-0.00493566
	27.56	302	2.863	95.489	-0.00445405
	27.57	302.17	2.863	95.488	-0.00377101
	27.59	302.34	2.863	95.487	-0.00317037
	27.61	302.5	2.863	95.487	-0.00101692
	27.62	302.67	2.863	95.486	-0.000114474
	27.64	302.84	2.863	95.487	-0.000284019
	27.66	303	2.863	95.487	-0.00125028
	27.67	303.17	2.863	95.486	-0.00179979
	27.69	303.34	2.863	95.486	-0.00174489
	27.71	303.5	2.863	95.486	-0.00195562
	27.72	303.67	2.863	95.485	-0.00196482
	27.74	303.84	2.863	95.485	-0.00281233
	27.76	304	2.863	95.485	-0.00340834
	27.77	304.17	2.863	95.484	-0.00528753
	27.79	304.34	2.863	95.483	-0.00653903
	27.81	304.5	2.863	95.481	-0.00723975
	27.82	304.67	2.863	95.481	-0.00667092
	27.84	304.84	2.862	95.479	-0.00677117
	27.86	305	2.862	95.478	-0.00763658
	27.87	305.17	2.862	95.477	-0.00798473
	27.89	305.34	2.862	95.475	-0.00995506
	27.91	305.5	2.862	95.474	-0.0109223
	27.92	305.67	2.862	95.472	-0.0108769
	27.94	305.83	2.862	95.47	-0.00961277
	27.96	306	2.862	95.469	-0.00700984
	27.97	306.17	2.862	95.467	-0.00486523
	27.99	306.33	2.862	95.467	-0.00323378
	28.01	306.5	2.862	95.466	-0.000489985
	28.02	306.67	2.862	95.466	0.000861055
	28.04	306.83	2.862	95.467	0.0022671
	28.06	307	2.862	95.467	0.00235875
	28.07	307.17	2.862	95.468	0.00189619
	28.09	307.33	2.862	95.468	0.00230373
	28.11	307.5	2.862	95.468	0.00212047
	28.12	307.67	2.862	95.469	0.0016259
	28.14	307.83	2.862	95.469	-0.000732696
	28.16	308	2.862	95.469	-0.00324734
	28.17	308.17	2.862	95.468	-0.00374221
	28.19	308.33	2.862	95.467	-0.00283071
	28.21	308.5	2.862	95.467	-0.00107176
	28.22	308.67	2.862	95.467	-0.000590839
	28.24	308.83	2.862	95.467	-0.0017496
	28.26	309	2.862	95.467	-0.00127781
	28.27	309.17	2.862	95.466	-0.000430507
	28.29	309.33	2.862	95.466	0.00110383
	28.31	309.5	2.862	95.467	0.00283527
	28.32	309.67	2.862	95.467	0.00263399
	28.34	309.83	2.862	95.468	0.00112717
	28.36	310	2.862	95.468	-0.000952915
	28.37	310.17	2.862	95.467	-0.0022041
	28.39	310.33	2.862	95.467	-0.00267631
	28.41	310.5	2.862	95.467	-0.00149851
	28.42	310.67	2.862	95.466	-0.000146568
	28.44	310.83	2.862	95.466	-0.000251969
	28.46	311	2.862	95.467	-0.000526913
	28.47	311.16	2.862	95.466	-0.00254238
	28.49	311.33	2.862	95.466	-0.00406266
	28.51	311.5	2.862	95.465	-0.00423612
	28.52	311.66	2.862	95.464	-0.00491804
	28.54	311.83	2.862	95.463	-0.00505973
	28.56	312	2.862	95.462	-0.00636009
	28.57	312.16	2.862	95.461	-0.00735439
	28.59	312.33	2.862	95.46	-0.00772671
	28.61	312.5	2.862	95.458	-0.00764594
	28.62	312.66	2.862	95.457	-0.00553053
	28.64	312.83	2.862	95.456	-0.00425739
	28.66	313	2.862	95.456	-0.00367558
	28.67	313.16	2.862	95.455	-0.00436308
	28.69	313.33	2.862	95.454	-0.00597089
	28.71	313.5	2.862	95.453	-0.0072523
	28.72	313.66	2.862	95.452	-0.00835406
	28.74	313.83	2.862	95.45	-0.00783835
	28.76	314	2.862	95.449	-0.00582673
	28.77	314.16	2.862	95.449	-0.00335925
	28.79	314.33	2.862	95.448	-0.000714076
	28.81	314.5	2.862	95.448	-0.000805607
	28.82	314.66	2.862	95.449	-0.00144675
	28.84	314.83	2.862	95.448	-0.00377383
	28.86	315	2.862	95.447	-0.00594748
	28.87	315.16	2.861	95.446	-0.00580702
	28.89	315.33	2.861	95.445	-0.00575761
	28.91	315.5	2.861	95.444	-0.00509748
	28.92	315.66	2.861	95.443	-0.00493158
	28.94	315.83	2.861	95.442	-0.00415174
	28.96	315.99	2.861	95.442	-0.00363339
	28.97	316.16	2.861	95.441	-0.00305589
	28.99	316.33	2.861	95.441	-0.00314746
	29.01	316.49	2.861	95.44	-0.00333504
	29.02	316.66	2.861	95.44	-0.00375176
	29.04	316.83	2.861	95.439	-0.00499304
	29.06	316.99	2.861	95.438	-0.00563444
	29.07	317.16	2.861	95.437	-0.00618908
	29.09	317.33	2.861	95.436	-0.00638193
	29.11	317.49	2.861	95.435	-0.0059743
	29.12	317.66	2.861	95.434	-0.00665718
	29.14	317.83	2.861	95.433	-0.006996
	29.16	317.99	2.861	95.431	-0.00747637
	29.17	318.16	2.861	95.43	-0.00891905
	29.19	318.33	2.861	95.429	-0.00837411
	29.21	318.49	2.861	95.427	-0.00790318
	29.22	318.66	2.861	95.426	-0.00749984
	29.24	318.83	2.861	95.425	-0.00675223
	29.26	318.99	2.861	95.424	-0.00718566
	29.27	319.16	2.861	95.423	-0.00593396
	29.29	319.33	2.861	95.421	-0.00406522
	29.31	319.49	2.861	95.421	-0.00323192
	29.32	319.66	2.861	95.421	-0.00490323
	29.34	319.83	2.861	95.42	-0.00731339
	29.36	319.99	2.861	95.418	-0.00877245
	29.37	320.16	2.861	95.417	-0.00753271
	29.39	320.33	2.861	95.415	-0.00425257
	29.41	320.49	2.861	95.415	-0.00288709
	29.42	320.66	2.861	95.415	-0.000893529
	29.44	320.82	2.861	95.414	-0.0012829
	29.46	320.99	2.861	95.415	-0.00246916
	29.47	321.16	2.861	95.414	-0.00463981
	29.49	321.32	2.86	95.413	-0.00693751
	29.51	321.49	2.86	95.411	-0.00633686
	29.52	321.66	2.86	95.41	-0.00466094
	29.54	321.82	2.86	95.41	-0.00314113
	29.56	321.99	2.86	95.41	-0.00356292
	29.57	322.16	2.86	95.409	-0.00371021
	29.59	322.32	2.86	95.408	-0.00397642
	29.61	322.49	2.86	95.408	-0.00432956
	29.62	322.66	2.86	95.407	-0.00533771
	29.64	322.82	2.86	95.406	-0.00602017
	29.66	322.99	2.86	95.405	-0.00567187
	29.67	323.16	2.86	95.404	-0.00561222
	29.69	323.32	2.86	95.403	-0.00611202
	29.71	323.49	2.86	95.402	-0.00655242
	29.72	323.66	2.86	95.401	-0.00625868
	29.74	323.82	2.86	95.4	-0.00581342
	29.76	323.99	2.86	95.399	-0.00378346
	29.77	324.16	2.86	95.398	-0.00147498
	29.79	324.32	2.86	95.399	0.000416749
	29.81	324.49	2.86	95.399	0.00114987
	29.82	324.66	2.86	95.399	-0.00105365
	29.84	324.82	2.86	95.399	-0.00340868
	29.86	324.99	2.86	95.398	-0.00602534
	29.87	325.16	2.86	95.397	-0.00708393
	29.89	325.32	2.86	95.395	-0.00764741
	29.91	325.49	2.86	95.394	-0.00888888
	29.92	325.65	2.86	95.393	-0.00935468
	29.94	325.82	2.86	95.39	-0.00963253
	29.96	325.99	2.86	95.389	-0.0074789
	29.97	326.15	2.86	95.388	-0.00425881
	29.99	326.32	2.86	95.387	-0.00251392
	30.01	326.49	2.86	95.388	-0.00253221
	30.02	326.65	2.86	95.387	-0.00301773
	30.04	326.82	2.86	95.386	-0.00363643
	30.06	326.99	2.86	95.386	-0.00255609
	30.07	327.15	2.86	95.385	-0.00129196
	30.09	327.32	2.86	95.385	-0.00198385
	30.11	327.49	2.86	95.385	-0.00385338
	30.12	327.65	2.86	95.384	-0.00471933
	30.14	327.82	2.86	95.383	-0.0051822
	30.16	327.99	2.86	95.383	-0.005329
	30.17	328.15	2.86	95.382	-0.0059199
	30.19	328.32	2.86	95.38	-0.00816919
	30.21	328.49	2.859	95.379	-0.00788892
	30.22	328.65	2.859	95.377	-0.00660552
	30.24	328.82	2.859	95.377	-0.00586271
	30.26	328.99	2.859	95.376	-0.00610034
	30.27	329.15	2.859	95.375	-0.00755139
	30.29	329.32	2.859	95.373	-0.00875442
	30.31	329.49	2.859	95.372	-0.00971541
	30.32	329.65	2.859	95.37	-0.0111804
	30.34	329.82	2.859	95.368	-0.012171
	30.36	329.99	2.859	95.366	-0.0117808
	30.37	330.15	2.859	95.364	-0.0101808
	30.39	330.32	2.859	95.362	-0.00853795
	30.41	330.48	2.859	95.361	-0.00977625
	30.42	330.65	2.859	95.36	-0.0108705
	30.44	330.82	2.859	95.357	-0.0104099
	30.46	330.98	2.859	95.355	-0.00804785
	30.47	331.15	2.859	95.355	-0.0034897
	30.49	331.32	2.859	95.354	-0.00116323
	30.51	331.48	2.859	95.355	9.61438e-05
	30.52	331.65	2.859	95.354	0.000274837
	30.54	331.82	2.859	95.355	-9.17413e-06
	30.56	331.98	2.859	95.355	-0.00142931
	30.57	332.15	2.859	95.355	-0.00405963
	30.59	332.32	2.859	95.353	-0.0066906
	30.61	332.48	2.859	95.352	-0.00822106
	30.62	332.65	2.859	95.35	-0.00685904
	30.64	332.82	2.859	95.349	-0.00502047
	30.66	332.98	2.859	95.349	-0.00273852
	30.67	333.15	2.859	95.348	-0.00130938
	30.69	333.32	2.859	95.348	-0.000302027
	30.71	333.48	2.859	95.348	0.000384502
	30.72	333.65	2.859	95.349	0.000631692
	30.74	333.82	2.859	95.349	0.000471611
	30.76	333.98	2.859	95.349	0.000238136
	30.77	334.15	2.859	95.349	-0.000883914
	30.79	334.32	2.859	95.349	-0.00158528
	30.81	334.48	2.859	95.348	-0.00142534
	30.82	334.65	2.859	95.348	-0.000871063
	30.84	334.82	2.859	95.348	3.2118e-05
	30.86	334.98	2.859	95.348	-0.000330117
	30.87	335.15	2.859	95.348	-0.000751854
	30.89	335.31	2.859	95.348	-0.00231943
	30.91	335.48	2.859	95.348	-0.00517449
	30.92	335.65	2.858	95.346	-0.00773611
	30.94	335.81	2.858	95.344	-0.0097192
	30.96	335.98	2.858	95.343	-0.00789863
	30.97	336.15	2.858	95.341	-0.00516747
	30.99	336.31	2.858	95.341	-0.00352292
	31.01	336.48	2.858	95.341	-0.00270302
	31.02	336.65	2.858	95.34	-0.00361501
	31.04	336.81	2.858	95.339	-0.00390374
	31.06	336.98	2.858	95.339	-0.00373879
	31.07	337.15	2.858	95.338	-0.00267115
	31.09	337.31	2.858	95.338	-0.00340871
	31.11	337.48	2.858	95.338	-0.00415051
	31.12	337.65	2.858	95.336	-0.0058493
	31.14	337.81	2.858	95.335	-0.00894482
	31.16	337.98	2.858	95.334	-0.00928814
	31.17	338.15	2.858	95.332	-0.00928833
	31.19	338.31	2.858	95.331	-0.00753035
	31.21	338.48	2.858	95.329	-0.0052224
	31.22	338.65	2.858	95.329	-0.00554838
	31.24	338.81	2.858	95.328	-0.00664453
	31.26	338.98	2.858	95.327	-0.00843787
	31.27	339.14	2.858	95.325	-0.00925976
	31.29	339.31	2.858	95.323	-0.00945282
	31.31	339.48	2.858	95.322	-0.0100063
	31.32	339.64	2.858	95.32	-0.0103337
	31.34	339.81	2.858	95.318	-0.0110411
	31.36	339.98	2.858	95.317	-0.0114144
	31.37	340.14	2.858	95.315	-0.010136
	31.39	340.31	2.857	95.313	-0.00823907
	31.41	340.48	2.857	95.312	-0.00552295
	31.42	340.64	2.857	95.311	-0.00284387
	31.44	340.81	2.857	95.311	-0.00177692
	31.46	340.98	2.857	95.311	-0.00198312
	31.47	341.14	2.857	95.311	-0.00310538
	31.49	341.31	2.857	95.31	-0.00493297
	31.51	341.48	2.857	95.309	-0.00615555
	31.52	341.64	2.857	95.308	-0.00573386
	31.54	341.81	2.857	95.306	-0.00529818
	31.56	341.98	2.857	95.306	-0.00429044
	31.57	342.14	2.857	95.305	-0.00249081
	31.59	342.31	2.857	95.305	-0.00147885
	31.61	342.48	2.857	95.305	-7.78521e-05
	31.62	342.64	2.857	95.305	-0.000796695
	31.64	342.81	2.857	95.305	-0.00360826
	31.66	342.98	2.857	95.304	-0.00572901
	31.67	343.14	2.857	95.302	-0.00776253
	31.69	343.31	2.857	95.301	-0.00814281
	31.71	343.48	2.857	95.3	-0.00800942
	31.72	343.64	2.857	95.298	-0.00821534
	31.74	343.81	2.857	95.297	-0.00753791
	31.76	343.98	2.857	95.296	-0.00598622
	31.77	344.14	2.857	95.295	-0.00521763
	31.79	344.31	2.857	95.295	-0.00585984
	31.81	344.47	2.857	95.293	-0.00707965
	31.82	344.64	2.857	95.292	-0.00832722
	31.84	344.81	2.857	95.291	-0.00890058
	31.86	344.97	2.857	95.289	-0.00913859
	31.87	345.14	2.857	95.287	-0.00977068
	31.89	345.31	2.857	95.286	-0.010751
	31.91	345.47	2.857	95.284	-0.0108241
	31.92	345.64	2.857	95.282	-0.00935245
	31.94	345.81	2.857	95.28	-0.00810487
	31.96	345.97	2.856	95.28	-0.00612481
	31.97	346.14	2.856	95.278	-0.00591379
	31.99	346.31	2.856	95.278	-0.00609689
	32.01	346.47	2.856	95.276	-0.00646335
[truncated: 2,718 more rows]

## Sheet: Fig 3b
TGA Ink	Filename	Ink
Fig 3b	Instrument	name	5500-0315	(172.23.168.1)
	Operator
	rundate	2022-03-30
	proceduresegments	Select	Gas:	Gas	2	;	Ramp	10	¬∞C/min	to	800	¬∞C
	[File	Parameters]
	Run	date	2022-03-30	16:31:03
	Trios	version	4.5.0.42498
	Original	File	Name
	Current	File	Name	D:\TGA_Data\User\AhmetD\Ink.tri
	[Procedure]
	Procedure	Name
	Sample	Name	Ink
	Pan	Number	4
	Sample	Mass	124.435	mg
	Pan	Type	Platinum	(100	uL)
	Comments
	Project	Name
	Operator
	Test	Custom
	Skip	Weight	Stabilization	TRUE
	Sample	mass	pre-weigh	Not	Available
	Stop	on	Gas	Flow	Error	Yes
	[Signal	List]
	Signal	#1	Time	(min)
	Signal	#2	Temperature	(¬∞C)
	Signal	#3	Weight	(mg)
	Signal	#4	Temperature	Difference	(¬∞C)
	Signal	#5	Sample	Purge	(mL/min)
	Signal	#6	Balance	Purge	(mL/min)
	Signal	#7	Set	Point	Temperature	(¬∞C)
	Signal	#8	Power	Delivered	(W)
	Signal	#9	Ramp	Rate	(¬∞C/min)
	[Configuration]
	Company	Name	ETH
	Instrument	Name	5500-0315
	Instrument	Type	TGA5500
	Serial	Number	5500-0315
	IP	172.23.168.1
	Location	of	Instrument	ETH
	Sampling	Rate	1
	Gas	1	Nitrogen
	Gas	2	Air
	Selected	Gas	Channel	2
	MTGA	HiRes	Licensed	Yes
	[Versions]
	Common	IDD	Version	1
	Cortex	Version	VER	2.1.2.50
	Driver	5.0.0.6
	GDM	Version	1.2.1.2
	PCU	Version	1.2.0.9
	Transducer	Version	1.1.0.32
	[Experiment	Logs]
	Experiment	Log	Entry	#	1	Gas	Select	Segment	is	2
	Experiment	Log	Entry	#	3	Ramp	Segment	10	C/min	to	800	C	Started
	[Method	Log]
	Method	Log	Entry	#	1	Gas	Selected	2
	Method	Log	Entry	#	2	(Ramp	10923)	Ramp	10	¬∞C/minute	to	800	¬∞C
	[Weight	Calibration]
	Date	Applied	2021-08-26	17:34:58
	Empty	Pan	Weight	0	mg
	Low	Reference	Weight	100	mg
	High	Reference	Weight	1.000.000	mg
	Low	Gain	Meter	Reading	1.0788e-05	mg/count
	High	Gain	Meter	Reading	8.611e-05	mg/count
	Low	Meter	Offset	44.053	mg
	High	Meter	Offset	674.677	mg
	[Curie	Calibration]
	Date	Applied	2020-02-19	10:10:02
	Description	From	308,200	¬∞C	to	408,200	¬∞C	at	10,000¬∞C/min
	Gas	Type	Nitrogen
	Pan	Type	Platinum	HT
	Source	Files	1	C:\ProgramData\TA	Instruments\TRIOS\Data\Nickel.tri
	Measured	1	348.661
	Known	1	358.2
	[step]
	Ramp	10	¬∞C/min	to	800	¬∞C
	Time	Temperature	Weight	Weight	Deriv.	Weight
	min	¬∞C	mg	%	%	/	¬∞C
	0.01	24.66	124.432	99.998	2.12208
	0.02	24.66	124.426	99.993	2.04797
	0.04	24.65	124.421	99.988	1.98938
	0.06	24.65	124.415	99.984	1.90882
	0.07	24.65	124.41	99.98	1.85742
	0.09	24.65	124.405	99.976	1.88631
	0.11	24.64	124.4	99.972	2.00061
	0.12	24.64	124.395	99.968	2.24787
	0.14	24.64	124.39	99.964	2.6574
	0.16	24.64	124.385	99.959	3.31643
	0.17	24.64	124.379	99.955	4.5712
	0.19	24.64	124.374	99.951	3.63906
	0.21	24.64	124.369	99.947	-2.9954
	0.22	24.64	124.363	99.942	-1.51135
	0.24	24.64	124.358	99.938	-0.831801
	0.26	24.65	124.353	99.934	-0.501194
	0.27	24.66	124.348	99.93	-0.323561
	0.29	24.67	124.343	99.926	-0.213672
	0.31	24.69	124.338	99.922	-0.147259
	0.32	24.72	124.333	99.918	-0.106024
	0.34	24.76	124.328	99.914	-0.0816554
	0.36	24.81	124.324	99.91	-0.0661533
	0.37	24.88	124.318	99.906	-0.0561164
	0.39	24.96	124.313	99.902	-0.0482965
	0.41	25.05	124.308	99.898	-0.0417428
	0.42	25.16	124.303	99.893	-0.0373117
	0.44	25.28	124.297	99.889	-0.0341982
	0.46	25.41	124.292	99.885	-0.0336041
	0.47	25.55	124.286	99.88	-0.0332088
	0.49	25.69	124.28	99.875	-0.0329544
	0.51	25.85	124.274	99.871	-0.0323465
	0.52	26	124.268	99.865	-0.0306216
	0.54	26.16	124.262	99.861	-0.0294412
	0.56	26.32	124.256	99.856	-0.0287181
	0.57	26.48	124.251	99.852	-0.0289369
	0.59	26.63	124.245	99.847	-0.0296539
	0.61	26.79	124.239	99.842	-0.0300883
	0.62	26.95	124.233	99.838	-0.0299379
	0.64	27.1	124.227	99.833	-0.0299115
	0.66	27.25	124.222	99.829	-0.0296767
	0.67	27.41	124.216	99.824	-0.0299176
	0.69	27.56	124.211	99.82	-0.0304796
	0.71	27.72	124.204	99.815	-0.0308079
	0.72	27.87	124.198	99.81	-0.0311208
	0.74	28.03	124.192	99.805	-0.0310184
	0.76	28.19	124.186	99.8	-0.0311065
	0.77	28.35	124.18	99.795	-0.0305551
	0.79	28.52	124.173	99.79	-0.0298819
	0.81	28.68	124.168	99.785	-0.0289352
	0.82	28.85	124.161	99.78	-0.0287968
	0.84	29.02	124.156	99.775	-0.0294096
	0.86	29.2	124.149	99.77	-0.0297092
	0.87	29.37	124.143	99.765	-0.0296088
	0.89	29.54	124.136	99.76	-0.0296302
	0.91	29.71	124.13	99.755	-0.030057
	0.92	29.89	124.123	99.75	-0.0305733
	0.94	30.06	124.117	99.744	-0.0312096
	0.96	30.23	124.11	99.739	-0.0318204
	0.97	30.4	124.104	99.734	-0.0320413
	0.99	30.57	124.096	99.728	-0.0317723
	1.01	30.74	124.09	99.723	-0.0312359
	1.02	30.9	124.084	99.718	-0.0309364
	1.04	31.07	124.077	99.712	-0.031637
	1.06	31.24	124.07	99.707	-0.0324202
	1.07	31.41	124.064	99.701	-0.0324957
	1.09	31.58	124.057	99.696	-0.0324967
	1.11	31.75	124.05	99.69	-0.0326798
	1.12	31.92	124.043	99.685	-0.0329822
	1.14	32.09	124.036	99.679	-0.0333321
	1.16	32.26	124.029	99.673	-0.0339792
	1.17	32.43	124.022	99.668	-0.0341299
	1.19	32.6	124.014	99.662	-0.0341017
	1.21	32.77	124.007	99.656	-0.0344634
	1.22	32.94	124	99.65	-0.0342901
	1.24	33.11	123.992	99.644	-0.0345074
	1.26	33.28	123.985	99.638	-0.0343439
	1.27	33.45	123.978	99.632	-0.0344485
	1.29	33.62	123.971	99.627	-0.0347235
	1.31	33.79	123.963	99.62	-0.0351776
	1.32	33.96	123.956	99.615	-0.0356918
	1.34	34.13	123.948	99.608	-0.0359584
	1.36	34.3	123.94	99.602	-0.0366726
	1.37	34.47	123.932	99.596	-0.0370567
	1.39	34.64	123.925	99.59	-0.0372511
	1.41	34.81	123.917	99.583	-0.037545
	1.42	34.98	123.909	99.577	-0.0379163
	1.44	35.15	123.901	99.571	-0.0383814
	1.46	35.32	123.893	99.564	-0.0384936
	1.47	35.49	123.884	99.557	-0.0381533
	1.49	35.66	123.876	99.551	-0.037836
	1.51	35.83	123.869	99.545	-0.0382782
	1.52	36	123.86	99.538	-0.0389952
	1.54	36.17	123.852	99.531	-0.0391748
	1.56	36.34	123.844	99.525	-0.039436
	1.57	36.51	123.836	99.518	-0.0396433
	1.59	36.68	123.827	99.511	-0.0402234
	1.61	36.85	123.818	99.504	-0.0405958
	1.62	37.02	123.81	99.497	-0.0407205
	1.64	37.19	123.801	99.491	-0.0412328
	1.66	37.36	123.793	99.484	-0.0414424
	1.67	37.52	123.784	99.476	-0.0416478
	1.69	37.69	123.775	99.47	-0.0418295
	1.71	37.86	123.766	99.463	-0.042263
	1.72	38.03	123.757	99.455	-0.0431848
	1.74	38.2	123.748	99.448	-0.0438873
	1.76	38.37	123.739	99.44	-0.0440459
	1.77	38.54	123.729	99.433	-0.0436991
	1.79	38.71	123.72	99.425	-0.043382
	1.81	38.88	123.711	99.418	-0.0434291
	1.82	39.05	123.702	99.411	-0.0442093
	1.84	39.22	123.693	99.403	-0.0443578
	1.86	39.39	123.683	99.395	-0.0440723
	1.87	39.56	123.674	99.388	-0.0446995
	1.89	39.73	123.665	99.381	-0.0448369
	1.91	39.9	123.654	99.373	-0.0456142
	1.92	40.07	123.645	99.365	-0.0464219
	1.94	40.24	123.636	99.357	-0.0467751
	1.96	40.41	123.625	99.349	-0.0476648
	1.97	40.58	123.615	99.341	-0.047551
	1.99	40.75	123.605	99.333	-0.0475019
	2.01	40.92	123.595	99.325	-0.0485111
	2.02	41.08	123.585	99.317	-0.0491198
	2.04	41.25	123.574	99.308	-0.0496427
	2.06	41.42	123.564	99.3	-0.0494429
	2.07	41.59	123.553	99.291	-0.0489777
	2.09	41.76	123.543	99.283	-0.0494425
	2.11	41.93	123.533	99.275	-0.0499147
	2.12	42.1	123.522	99.266	-0.0507802
	2.14	42.27	123.511	99.257	-0.0515064
	2.16	42.44	123.5	99.249	-0.0513263
	2.17	42.61	123.489	99.24	-0.0513161
	2.19	42.78	123.479	99.231	-0.0516035
	2.21	42.95	123.468	99.222	-0.0522314
	2.22	43.12	123.456	99.213	-0.0529938
	2.24	43.29	123.445	99.204	-0.0536089
	2.26	43.46	123.434	99.195	-0.0540351
	2.27	43.63	123.422	99.186	-0.054594
	2.29	43.8	123.411	99.177	-0.0546507
	2.31	43.97	123.399	99.167	-0.0546063
	2.32	44.14	123.388	99.158	-0.0551678
	2.34	44.31	123.376	99.149	-0.0558016
	2.36	44.48	123.364	99.139	-0.0565931
	2.37	44.65	123.352	99.13	-0.0560339
	2.39	44.81	123.341	99.12	-0.0559823
	2.41	44.98	123.329	99.111	-0.0566881
	2.42	45.15	123.317	99.101	-0.0575181
	2.44	45.32	123.305	99.091	-0.0588039
	2.46	45.49	123.293	99.082	-0.0585344
	2.47	45.66	123.28	99.072	-0.0584401
	2.49	45.83	123.268	99.062	-0.0588251
	2.51	45.99	123.256	99.052	-0.0597756
	2.52	46.16	123.243	99.042	-0.0609057
	2.54	46.33	123.23	99.031	-0.0615047
	2.56	46.5	123.217	99.021	-0.0612897
	2.57	46.67	123.204	99.011	-0.0608806
	2.59	46.84	123.191	99	-0.0614799
	2.61	47.01	123.178	98.99	-0.0627822
	2.62	47.18	123.165	98.979	-0.063863
	2.64	47.35	123.151	98.968	-0.0635384
	2.66	47.52	123.138	98.958	-0.063598
	2.67	47.68	123.125	98.947	-0.0632441
	2.69	47.85	123.111	98.936	-0.0646963
	2.71	48.02	123.098	98.926	-0.0656848
	2.72	48.19	123.084	98.914	-0.0660408
	2.74	48.36	123.07	98.903	-0.0668605
	2.76	48.53	123.056	98.892	-0.0669389
	2.77	48.69	123.042	98.88	-0.0672598
	2.79	48.86	123.028	98.869	-0.0672281
	2.81	49.03	123.014	98.858	-0.0674408
	2.82	49.2	123	98.846	-0.0681277
	2.84	49.37	122.985	98.835	-0.0689649
	2.86	49.54	122.971	98.823	-0.0690533
	2.87	49.7	122.956	98.812	-0.0698662
	2.89	49.87	122.942	98.8	-0.0701038
	2.91	50.04	122.927	98.788	-0.0705773
	2.92	50.21	122.912	98.776	-0.0712625
	2.94	50.38	122.897	98.764	-0.071865
	2.96	50.54	122.882	98.752	-0.0733391
	2.97	50.71	122.866	98.739	-0.0738171
	2.99	50.88	122.851	98.727	-0.0737164
	3.01	51.05	122.836	98.715	-0.0740268
	3.02	51.22	122.82	98.702	-0.0747199
	3.04	51.38	122.804	98.689	-0.0755962
	3.06	51.55	122.788	98.677	-0.0758523
	3.07	51.72	122.773	98.664	-0.0759422
	3.09	51.89	122.757	98.651	-0.0758792
	3.11	52.06	122.741	98.638	-0.0761735
	3.12	52.22	122.725	98.626	-0.0763083
	3.14	52.39	122.709	98.613	-0.0769869
	3.16	52.56	122.693	98.6	-0.0786562
	3.17	52.73	122.676	98.586	-0.0797652
	3.19	52.9	122.659	98.573	-0.0801665
	3.21	53.06	122.643	98.559	-0.0798997
	3.22	53.23	122.626	98.546	-0.0801748
	3.24	53.4	122.609	98.533	-0.0802022
	3.26	53.57	122.592	98.519	-0.0817083
	3.27	53.74	122.576	98.506	-0.0823639
	3.29	53.9	122.558	98.491	-0.0828414
	3.31	54.07	122.541	98.478	-0.0838167
	3.32	54.24	122.523	98.464	-0.0838174
	3.34	54.41	122.506	98.449	-0.0849581
	3.36	54.57	122.488	98.435	-0.0854788
	3.37	54.74	122.47	98.421	-0.0858294
	3.39	54.91	122.452	98.406	-0.0864269
	3.41	55.08	122.434	98.392	-0.0864058
	3.42	55.24	122.416	98.377	-0.0869854
	3.44	55.41	122.398	98.363	-0.0874299
	3.46	55.58	122.379	98.348	-0.0875595
	3.47	55.75	122.361	98.333	-0.0887465
	3.49	55.91	122.343	98.319	-0.0892089
	3.51	56.08	122.324	98.303	-0.0897231
	3.52	56.25	122.305	98.288	-0.0900886
	3.54	56.42	122.286	98.273	-0.0904327
	3.56	56.59	122.268	98.258	-0.0915034
	3.57	56.75	122.248	98.242	-0.092314
	3.59	56.92	122.229	98.227	-0.0931532
	3.61	57.09	122.209	98.211	-0.093089
	3.62	57.26	122.19	98.195	-0.0929054
	3.64	57.42	122.17	98.18	-0.0935231
	3.66	57.59	122.151	98.165	-0.0942943
	3.67	57.76	122.131	98.148	-0.0961822
	3.69	57.93	122.111	98.132	-0.0975229
	3.71	58.09	122.09	98.116	-0.0977874
	3.72	58.26	122.07	98.099	-0.0980522
	3.74	58.43	122.05	98.083	-0.0982368
	3.76	58.59	122.029	98.066	-0.0987284
	3.77	58.76	122.009	98.05	-0.0989739
	3.79	58.93	121.988	98.033	-0.0992866
	3.81	59.1	121.967	98.017	-0.100038
	3.82	59.26	121.947	98	-0.101383
	3.84	59.43	121.925	97.983	-0.102157
	3.86	59.6	121.904	97.966	-0.102763
	3.87	59.76	121.883	97.949	-0.102606
	3.89	59.93	121.861	97.931	-0.103164
	3.91	60.1	121.84	97.914	-0.104327
	3.92	60.27	121.818	97.897	-0.105616
	3.94	60.43	121.796	97.879	-0.106486
	3.96	60.6	121.773	97.861	-0.106213
	3.97	60.77	121.752	97.843	-0.106561
	3.99	60.93	121.729	97.826	-0.107055
	4.01	61.1	121.707	97.808	-0.108127
	4.02	61.27	121.684	97.789	-0.109512
	4.04	61.43	121.662	97.771	-0.109402
	4.06	61.6	121.638	97.752	-0.11002
	4.07	61.77	121.616	97.735	-0.110309
	4.09	61.94	121.593	97.716	-0.11032
	4.11	62.1	121.57	97.697	-0.111259
	4.12	62.27	121.547	97.679	-0.111328
	4.14	62.44	121.524	97.66	-0.112269
	4.16	62.61	121.5	97.641	-0.113022
	4.17	62.77	121.476	97.622	-0.113524
	4.19	62.94	121.452	97.603	-0.114536
	4.21	63.11	121.429	97.584	-0.115129
	4.22	63.28	121.404	97.564	-0.116065
	4.24	63.45	121.38	97.545	-0.116928
	4.26	63.62	121.355	97.525	-0.117223
	4.27	63.78	121.33	97.505	-0.117771
	4.29	63.95	121.306	97.485	-0.118208
	4.31	64.12	121.281	97.466	-0.118477
	4.32	64.29	121.256	97.445	-0.119383
	4.34	64.45	121.232	97.426	-0.120263
	4.36	64.62	121.206	97.405	-0.120952
	4.37	64.79	121.181	97.385	-0.122005
	4.39	64.95	121.156	97.365	-0.122903
	4.41	65.12	121.13	97.344	-0.124216
	4.42	65.29	121.104	97.323	-0.124908
	4.44	65.45	121.078	97.302	-0.125439
	4.46	65.62	121.052	97.282	-0.125473
	4.47	65.79	121.026	97.26	-0.126136
	4.49	65.95	121	97.24	-0.127009
	4.51	66.12	120.973	97.218	-0.127701
	4.52	66.29	120.947	97.197	-0.128464
	4.54	66.46	120.92	97.175	-0.128847
	4.56	66.62	120.893	97.154	-0.129536
	4.57	66.79	120.866	97.132	-0.130441
	4.59	66.96	120.839	97.11	-0.130953
	4.61	67.12	120.812	97.088	-0.131765
	4.62	67.29	120.785	97.066	-0.133067
	4.64	67.46	120.757	97.044	-0.133298
	4.66	67.62	120.728	97.021	-0.133803
	4.67	67.79	120.701	96.999	-0.13425
	4.69	67.96	120.673	96.977	-0.134761
	4.71	68.13	120.645	96.954	-0.136154
	4.72	68.29	120.617	96.931	-0.137247
	4.74	68.46	120.588	96.908	-0.137133
	4.76	68.63	120.559	96.885	-0.137978
	4.77	68.79	120.531	96.863	-0.138676
	4.79	68.96	120.502	96.839	-0.139083
	4.81	69.13	120.473	96.816	-0.140729
	4.82	69.29	120.444	96.792	-0.141601
	4.84	69.46	120.414	96.768	-0.142211
	4.86	69.63	120.384	96.745	-0.142989
	4.87	69.79	120.355	96.721	-0.143401
	4.89	69.96	120.325	96.697	-0.144012
	4.91	70.13	120.295	96.673	-0.144947
	4.92	70.29	120.265	96.649	-0.145474
	4.94	70.46	120.235	96.624	-0.145928
	4.96	70.63	120.204	96.6	-0.146387
	4.97	70.8	120.174	96.575	-0.146687
	4.99	70.96	120.143	96.551	-0.147776
	5.01	71.13	120.113	96.526	-0.149433
	5.02	71.3	120.081	96.501	-0.150566
	5.04	71.46	120.05	96.476	-0.151336
	5.06	71.63	120.019	96.451	-0.151134
	5.07	71.8	119.987	96.425	-0.151304
	5.09	71.96	119.956	96.4	-0.151918
	5.11	72.13	119.924	96.375	-0.152484
	5.12	72.3	119.892	96.349	-0.153558
	5.14	72.46	119.86	96.324	-0.154662
	5.16	72.63	119.828	96.298	-0.155786
	5.17	72.8	119.796	96.271	-0.156884
	5.19	72.96	119.763	96.245	-0.157107
	5.21	73.13	119.73	96.219	-0.157743
	5.22	73.3	119.698	96.193	-0.158768
	5.24	73.47	119.664	96.166	-0.159385
	5.26	73.63	119.631	96.139	-0.160011
	5.27	73.8	119.598	96.113	-0.160245
	5.29	73.97	119.565	96.086	-0.160927
	5.31	74.13	119.531	96.059	-0.161805
	5.32	74.3	119.497	96.032	-0.162796
	5.34	74.47	119.463	96.005	-0.163615
	5.36	74.64	119.429	95.977	-0.164388
	5.37	74.8	119.395	95.949	-0.165005
	5.39	74.97	119.361	95.922	-0.165678
	5.41	75.14	119.326	95.894	-0.166505
	5.42	75.3	119.291	95.866	-0.16773
	5.44	75.47	119.257	95.838	-0.168767
	5.46	75.64	119.221	95.81	-0.169618
	5.47	75.8	119.186	95.782	-0.170431
	5.49	75.97	119.151	95.753	-0.170748
	5.51	76.14	119.115	95.725	-0.170961
	5.52	76.3	119.08	95.696	-0.171167
	5.54	76.47	119.044	95.668	-0.172219
	5.56	76.64	119.008	95.639	-0.173454
	5.57	76.8	118.972	95.61	-0.174806
	5.59	76.97	118.936	95.581	-0.17562
	5.61	77.14	118.899	95.551	-0.175988
	5.62	77.3	118.863	95.522	-0.176628
	5.64	77.47	118.826	95.492	-0.176935
	5.66	77.64	118.789	95.463	-0.177638
	5.67	77.8	118.752	95.433	-0.178382
	5.69	77.97	118.715	95.403	-0.178919
	5.71	78.14	118.678	95.373	-0.180472
	5.72	78.3	118.641	95.343	-0.181541
	5.74	78.47	118.602	95.313	-0.18262
	5.76	78.64	118.565	95.282	-0.183203
	5.77	78.8	118.526	95.252	-0.183541
	5.79	78.97	118.489	95.221	-0.184574
	5.81	79.14	118.45	95.19	-0.185785
	5.82	79.31	118.411	95.159	-0.186407
	5.84	79.47	118.372	95.128	-0.18694
	5.86	79.64	118.334	95.097	-0.187668
	5.87	79.81	118.295	95.065	-0.187805
	5.89	79.97	118.255	95.034	-0.189291
	5.91	80.14	118.217	95.003	-0.189443
	5.92	80.3	118.177	94.971	-0.190996
	5.94	80.47	118.138	94.939	-0.192189
	5.96	80.64	118.097	94.907	-0.192759
	5.97	80.8	118.057	94.875	-0.193532
	5.99	80.97	118.017	94.842	-0.193051
	6.01	81.14	117.977	94.81	-0.193724
	6.02	81.3	117.937	94.778	-0.194361
	6.04	81.47	117.897	94.745	-0.195184
	6.06	81.64	117.856	94.713	-0.196104
	6.07	81.81	117.815	94.68	-0.196543
	6.09	81.97	117.774	94.647	-0.197484
	6.11	82.14	117.733	94.614	-0.198578
	6.12	82.31	117.692	94.581	-0.199691
	6.14	82.47	117.65	94.548	-0.200504
	6.16	82.64	117.608	94.514	-0.201211
	6.17	82.81	117.567	94.48	-0.201832
	6.19	82.97	117.525	94.447	-0.202243
	6.21	83.14	117.483	94.413	-0.202352
	6.22	83.31	117.441	94.379	-0.203294
	6.24	83.47	117.399	94.346	-0.204886
	6.26	83.64	117.356	94.311	-0.205833
	6.27	83.81	117.313	94.276	-0.207027
	6.29	83.97	117.27	94.242	-0.20699
	6.31	84.14	117.227	94.207	-0.20775
	6.32	84.31	117.184	94.173	-0.208235
	6.34	84.47	117.14	94.138	-0.208846
	6.36	84.64	117.098	94.103	-0.209819
	6.37	84.81	117.054	94.068	-0.210741
	6.39	84.97	117.01	94.033	-0.21162
	6.41	85.14	116.966	93.997	-0.212236
	6.42	85.31	116.922	93.962	-0.213059
	6.44	85.47	116.877	93.926	-0.214128
	6.46	85.64	116.833	93.891	-0.214503
	6.47	85.81	116.788	93.855	-0.21509
	6.49	85.97	116.744	93.819	-0.216115
	6.51	86.14	116.699	93.783	-0.216633
	6.52	86.31	116.654	93.747	-0.218021
	6.54	86.47	116.609	93.711	-0.217806
	6.56	86.64	116.563	93.674	-0.218382
	6.57	86.81	116.518	93.638	-0.21907
	6.59	86.97	116.473	93.601	-0.219276
	6.61	87.14	116.427	93.565	-0.220572
	6.62	87.31	116.382	93.528	-0.221664
	6.64	87.47	116.335	93.491	-0.22267
	6.66	87.64	116.289	93.453	-0.223232
	6.67	87.81	116.243	93.416	-0.223417
	6.69	87.97	116.196	93.379	-0.223991
	6.71	88.14	116.15	93.342	-0.225002
	6.72	88.31	116.103	93.304	-0.225806
	6.74	88.47	116.056	93.266	-0.226343
	6.76	88.64	116.009	93.229	-0.227059
	6.77	88.81	115.962	93.191	-0.227935
	6.79	88.97	115.915	93.153	-0.228747
	6.81	89.14	115.867	93.115	-0.229507
	6.82	89.31	115.82	93.076	-0.229307
	6.84	89.47	115.772	93.038	-0.230063
	6.86	89.64	115.724	93	-0.230864
	6.87	89.81	115.676	92.961	-0.231996
	6.89	89.97	115.628	92.922	-0.232815
	6.91	90.14	115.579	92.883	-0.232956
	6.92	90.3	115.532	92.845	-0.233951
	6.94	90.47	115.483	92.806	-0.234914
	6.96	90.64	115.434	92.766	-0.236457
	6.97	90.8	115.385	92.727	-0.237152
	6.99	90.97	115.336	92.687	-0.238032
	7.01	91.14	115.286	92.648	-0.238944
	7.02	91.3	115.237	92.608	-0.239756
	7.04	91.47	115.187	92.568	-0.23999
	7.06	91.64	115.137	92.528	-0.239398
	7.07	91.8	115.088	92.488	-0.239099
	7.09	91.97	115.038	92.449	-0.239839
	7.11	92.14	114.989	92.409	-0.241286
	7.12	92.3	114.938	92.368	-0.242701
	7.14	92.47	114.888	92.328	-0.24359
	7.16	92.64	114.837	92.287	-0.243825
	7.17	92.8	114.787	92.246	-0.244498
	7.19	92.97	114.736	92.206	-0.244989
	7.21	93.14	114.685	92.165	-0.245441
	7.22	93.3	114.634	92.124	-0.24598
	7.24	93.47	114.583	92.083	-0.246399
	7.26	93.63	114.532	92.042	-0.246626
	7.27	93.8	114.481	92.001	-0.24677
	7.29	93.97	114.43	91.96	-0.247515
	7.31	94.13	114.379	91.918	-0.248358
	7.32	94.3	114.327	91.877	-0.249554
	7.34	94.47	114.275	91.835	-0.250386
	7.36	94.63	114.223	91.793	-0.250812
	7.37	94.8	114.171	91.751	-0.251173
	7.39	94.97	114.119	91.709	-0.251175
	7.41	95.13	114.067	91.668	-0.251634
	7.42	95.3	114.015	91.626	-0.252153
	7.44	95.47	113.962	91.584	-0.253317
	7.46	95.63	113.91	91.541	-0.253843
	7.47	95.8	113.857	91.499	-0.254001
	7.49	95.97	113.804	91.457	-0.254575
	7.51	96.13	113.752	91.414	-0.255245
	7.52	96.3	113.699	91.372	-0.256486
	7.54	96.47	113.645	91.329	-0.257879
	7.56	96.63	113.592	91.286	-0.258254
	7.57	96.8	113.539	91.243	-0.259007
	7.59	96.96	113.486	91.201	-0.259589
	7.61	97.13	113.432	91.157	-0.260417
	7.62	97.29	113.378	91.114	-0.261802
	7.64	97.46	113.324	91.071	-0.261863
	7.66	97.63	113.27	91.027	-0.261923
	7.67	97.79	113.216	90.984	-0.26164
	7.69	97.96	113.162	90.94	-0.261609
	7.71	98.13	113.107	90.897	-0.262417
	7.72	98.29	113.053	90.853	-0.262273
	7.74	98.46	112.998	90.809	-0.26253
	7.76	98.63	112.944	90.765	-0.262247
	7.77	98.79	112.889	90.721	-0.2622
	7.79	98.96	112.834	90.677	-0.263336
	7.81	99.13	112.779	90.633	-0.263833
	7.82	99.3	112.724	90.589	-0.264852
	7.84	99.46	112.669	90.545	-0.265477
	7.86	99.63	112.614	90.5	-0.265668
	7.87	99.8	112.558	90.456	-0.266034
	7.89	99.96	112.503	90.411	-0.266656
	7.91	100.13	112.448	90.367	-0.267472
	7.92	100.3	112.392	90.322	-0.268375
	7.94	100.46	112.337	90.277	-0.269324
	7.96	100.63	112.281	90.233	-0.26964
	7.97	100.8	112.225	90.187	-0.269923
	7.99	100.96	112.169	90.142	-0.270441
	8.01	101.13	112.113	90.097	-0.269938
	8.02	101.3	112.057	90.052	-0.270301
	8.04	101.46	112.001	90.008	-0.27116
	8.06	101.63	111.945	89.962	-0.271824
	8.07	101.8	111.888	89.917	-0.272597
	8.09	101.96	111.832	89.871	-0.272256
	8.11	102.13	111.775	89.826	-0.27189
	8.12	102.3	111.719	89.781	-0.271716
	8.14	102.46	111.662	89.735	-0.272407
	8.16	102.63	111.606	89.69	-0.273004
	8.17	102.8	111.549	89.644	-0.273724
	8.19	102.96	111.492	89.599	-0.273864
	8.21	103.13	111.435	89.553	-0.27374
	8.22	103.3	111.379	89.508	-0.274159
	8.24	103.46	111.322	89.462	-0.274145
	8.26	103.63	111.265	89.416	-0.274578
	8.27	103.8	111.208	89.371	-0.274602
	8.29	103.96	111.151	89.325	-0.275282
	8.31	104.13	111.094	89.279	-0.275257
	8.32	104.3	111.037	89.233	-0.275371
	8.34	104.46	110.98	89.187	-0.275786
	8.36	104.63	110.923	89.141	-0.276079
	8.37	104.8	110.865	89.095	-0.276464
	8.39	104.96	110.808	89.049	-0.27588
	8.41	105.13	110.751	89.003	-0.276047
	8.42	105.3	110.694	88.957	-0.276464
	8.44	105.46	110.636	88.911	-0.277124
	8.46	105.63	110.579	88.865	-0.277587
	8.47	105.79	110.522	88.819	-0.277772
	8.49	105.96	110.464	88.772	-0.278226
	8.51	106.13	110.406	88.726	-0.278541
	8.52	106.29	110.349	88.68	-0.278378
	8.54	106.46	110.291	88.633	-0.277517
	8.56	106.63	110.233	88.587	-0.276872
	8.57	106.79	110.176	88.541	-0.276787
	8.59	106.96	110.119	88.495	-0.27712
	8.61	107.13	110.061	88.449	-0.277506
	8.62	107.29	110.004	88.403	-0.277161
	8.64	107.46	109.946	88.356	-0.276167
	8.66	107.63	109.889	88.31	-0.275752
	8.67	107.79	109.832	88.265	-0.275946
	8.69	107.96	109.775	88.219	-0.275808
	8.71	108.13	109.717	88.172	-0.275302
	8.72	108.29	109.661	88.127	-0.274416
	8.74	108.46	109.604	88.081	-0.27327
	8.76	108.63	109.547	88.036	-0.273643
	8.77	108.79	109.491	87.99	-0.273777
	8.79	108.96	109.433	87.944	-0.273578
	8.81	109.13	109.377	87.899	-0.273951
	8.82	109.29	109.32	87.853	-0.274257
	8.84	109.46	109.263	87.807	-0.275235
	8.86	109.63	109.206	87.761	-0.275458
	8.87	109.79	109.149	87.715	-0.275239
	8.89	109.96	109.092	87.67	-0.276171
	8.91	110.13	109.035	87.624	-0.277422
	8.92	110.29	108.977	87.577	-0.277391
	8.94	110.46	108.919	87.531	-0.277063
	8.96	110.63	108.863	87.485	-0.276089
	8.97	110.79	108.805	87.439	-0.276207
	8.99	110.96	108.747	87.393	-0.277478
	9.01	111.13	108.69	87.347	-0.277661
	9.02	111.29	108.632	87.3	-0.278265
	9.04	111.46	108.575	87.254	-0.278279
	9.06	111.63	108.517	87.207	-0.277981
	9.07	111.79	108.459	87.161	-0.278244
	9.09	111.96	108.402	87.115	-0.279055
	9.11	112.13	108.344	87.068	-0.279912
	9.12	112.29	108.285	87.021	-0.280466
	9.14	112.46	108.227	86.975	-0.28077
	9.16	112.63	108.169	86.928	-0.281488
	9.17	112.79	108.111	86.881	-0.283045
	9.19	112.96	108.052	86.834	-0.283165
	9.21	113.12	107.993	86.786	-0.282698
	9.22	113.29	107.935	86.74	-0.2822
	9.24	113.46	107.877	86.693	-0.282763
	9.26	113.62	107.818	86.646	-0.28506
	9.27	113.79	107.759	86.598	-0.28698
	9.29	113.95	107.699	86.551	-0.28783
	9.31	114.12	107.64	86.503	-0.288887
	9.32	114.29	107.58	86.455	-0.289356
	9.34	114.45	107.52	86.407	-0.290346
	9.36	114.62	107.46	86.359	-0.290527
	9.37	114.78	107.4	86.31	-0.289884
	9.39	114.95	107.341	86.262	-0.289815
	9.41	115.12	107.281	86.214	-0.289742
	9.42	115.28	107.221	86.166	-0.290124
	9.44	115.45	107.16	86.117	-0.290587
	9.46	115.62	107.101	86.069	-0.290755
	9.47	115.78	107.04	86.021	-0.290899
	9.49	115.95	106.98	85.972	-0.292524
	9.51	116.11	106.92	85.924	-0.292838
	9.52	116.28	106.858	85.875	-0.293575
	9.54	116.45	106.798	85.826	-0.29358
	9.56	116.61	106.737	85.777	-0.292902
	9.57	116.78	106.676	85.729	-0.293792
	9.59	116.95	106.616	85.68	-0.293439
	9.61	117.11	106.555	85.631	-0.292793
	9.62	117.28	106.494	85.582	-0.29267
	9.64	117.45	106.434	85.534	-0.292059
	9.66	117.61	106.373	85.485	-0.292601
	9.67	117.78	106.313	85.436	-0.293222
	9.69	117.94	106.252	85.387	-0.29379
	9.71	118.11	106.191	85.338	-0.294855
	9.72	118.28	106.13	85.289	-0.29504
	9.74	118.44	106.069	85.24	-0.294802
	9.76	118.61	106.008	85.191	-0.294754
	9.77	118.78	105.947	85.142	-0.295318
	9.79	118.94	105.886	85.093	-0.295984
	9.81	119.11	105.824	85.044	-0.296276
	9.82	119.27	105.763	84.995	-0.296479
	9.84	119.44	105.702	84.946	-0.296021
	9.86	119.61	105.64	84.896	-0.29621
	9.87	119.77	105.58	84.847	-0.296391
	9.89	119.94	105.518	84.798	-0.296074
	9.91	120.11	105.457	84.748	-0.296419
	9.92	120.27	105.395	84.699	-0.296552
	9.94	120.44	105.334	84.649	-0.297117
	9.96	120.61	105.271	84.599	-0.297941
	9.97	120.77	105.209	84.55	-0.298342
	9.99	120.94	105.147	84.5	-0.298565
	10.01	121.11	105.085	84.45	-0.299367
	10.02	121.28	105.023	84.4	-0.300079
	10.04	121.44	104.96	84.349	-0.301121
	10.06	121.61	104.898	84.299	-0.301385
	10.07	121.78	104.835	84.249	-0.301834
	10.09	121.94	104.773	84.199	-0.302932
	10.11	122.11	104.71	84.148	-0.30426
	10.12	122.28	104.647	84.098	-0.305944
	10.14	122.44	104.584	84.047	-0.306884
	10.16	122.61	104.52	83.996	-0.307779
	10.17	122.77	104.457	83.945	-0.308403
	10.19	122.94	104.393	83.893	-0.308753
	10.21	123.11	104.329	83.842	-0.309514
	10.22	123.27	104.265	83.79	-0.30956
	10.24	123.44	104.2	83.738	-0.310006
	10.26	123.61	104.136	83.687	-0.311044
	10.27	123.77	104.071	83.635	-0.312346
	10.29	123.94	104.006	83.583	-0.313743
	10.31	124.11	103.94	83.53	-0.314228
	10.32	124.27	103.875	83.478	-0.314325
	10.34	124.44	103.81	83.425	-0.3153
	10.36	124.61	103.744	83.372	-0.317233
	10.37	124.78	103.678	83.319	-0.318693
	10.39	124.94	103.612	83.266	-0.319859
	10.41	125.11	103.545	83.212	-0.320941
	10.42	125.28	103.479	83.159	-0.322247
	10.44	125.44	103.412	83.105	-0.323818
	10.46	125.61	103.344	83.051	-0.32554
	10.47	125.77	103.277	82.997	-0.327206
	10.49	125.94	103.209	82.942	-0.329197
	10.51	126.11	103.141	82.887	-0.33175
	10.52	126.27	103.072	82.832	-0.333755
	10.54	126.44	103.002	82.776	-0.335578
	10.56	126.61	102.933	82.72	-0.337759
	10.57	126.77	102.863	82.664	-0.339711
	10.59	126.94	102.791	82.606	-0.342491
	10.61	127.11	102.72	82.549	-0.344882
	10.62	127.27	102.648	82.491	-0.3477
	10.64	127.44	102.576	82.433	-0.35128
	10.66	127.61	102.502	82.374	-0.354977
	10.67	127.78	102.428	82.315	-0.359216
	10.69	127.94	102.354	82.255	-0.363514
	10.71	128.11	102.278	82.194	-0.368678
	10.72	128.27	102.201	82.132	-0.373557
	10.74	128.44	102.123	82.069	-0.378386
	10.76	128.61	102.045	82.006	-0.383069
	10.77	128.77	101.965	81.942	-0.387473
	10.79	128.94	101.884	81.877	-0.393329
	10.81	129.1	101.803	81.812	-0.398349
	10.82	129.27	101.719	81.745	-0.403207
	10.84	129.44	101.636	81.678	-0.407392
	10.86	129.6	101.551	81.61	-0.409668
	10.87	129.77	101.466	81.542	-0.412296
	10.89	129.93	101.381	81.473	-0.414987
	10.91	130.1	101.295	81.404	-0.418065
	10.92	130.27	101.208	81.334	-0.421442
	10.94	130.43	101.121	81.264	-0.423901
	10.96	130.6	101.033	81.194	-0.42609
	10.97	130.76	100.945	81.123	-0.4283
	10.99	130.93	100.856	81.051	-0.430085
	11.01	131.1	100.767	80.98	-0.432359
	11.02	131.26	100.678	80.908	-0.434728
	11.04	131.43	100.588	80.836	-0.437185
	11.06	131.59	100.497	80.763	-0.439998
	11.07	131.76	100.406	80.69	-0.44168
	11.09	131.93	100.314	80.616	-0.443813
	11.11	132.09	100.223	80.542	-0.445854
	11.12	132.26	100.13	80.468	-0.447666
	11.14	132.42	100.037	80.393	-0.449365
	11.16	132.59	99.944	80.318	-0.449821
	11.17	132.76	99.851	80.244	-0.449784
	11.19	132.92	99.758	80.169	-0.447969
	11.21	133.09	99.666	80.095	-0.445833
	11.22	133.26	99.574	80.021	-0.445371
	11.24	133.42	99.483	79.947	-0.445779
	11.26	133.59	99.389	79.873	-0.446781
	11.27	133.75	99.297	79.798	-0.44756
	11.29	133.92	99.205	79.724	-0.446937
	11.31	134.09	99.112	79.649	-0.447221
	11.32	134.25	99.019	79.575	-0.450152
	11.34	134.42	98.927	79.501	-0.456686
	11.36	134.59	98.831	79.424	-0.466377
	11.37	134.75	98.734	79.345	-0.476286
	11.39	134.92	98.634	79.266	-0.482513
	11.41	135.08	98.534	79.185	-0.484405
	11.42	135.25	98.433	79.104	-0.484197
	11.44	135.42	98.334	79.024	-0.483154
	11.46	135.58	98.234	78.944	-0.48332
	11.47	135.75	98.134	78.864	-0.484916
	11.49	135.91	98.033	78.783	-0.487609
	11.51	136.08	97.932	78.701	-0.490133
	11.52	136.25	97.829	78.619	-0.491174
	11.54	136.41	97.727	78.537	-0.490511
	11.56	136.58	97.626	78.455	-0.487666
	11.57	136.75	97.525	78.374	-0.48523
	11.59	136.92	97.425	78.294	-0.485194
	11.61	137.08	97.325	78.213	-0.488075
	11.62	137.25	97.223	78.132	-0.491614
	11.64	137.41	97.12	78.049	-0.493319
	11.66	137.58	97.018	77.967	-0.492917
	11.67	137.75	96.917	77.886	-0.491115
	11.69	137.91	96.815	77.804	-0.488662
	11.71	138.08	96.714	77.723	-0.486185
	11.72	138.24	96.615	77.643	-0.483815
	11.74	138.41	96.515	77.562	-0.483156
	11.76	138.58	96.415	77.482	-0.484892
	11.77	138.74	96.314	77.401	-0.485083
	11.79	138.91	96.213	77.32	-0.486467
	11.81	139.08	96.113	77.24	-0.491039
	11.82	139.24	96.011	77.158	-0.496167
	11.84	139.41	95.906	77.073	-0.49989
	11.86	139.58	95.802	76.99	-0.50246
	11.87	139.74	95.7	76.907	-0.509613
	11.89	139.91	95.594	76.822	-0.523325
	11.91	140.08	95.482	76.733	-0.538432
	11.92	140.24	95.369	76.641	-0.547096
	11.94	140.41	95.255	76.55	-0.548252
	11.96	140.57	95.142	76.459	-0.546998
	11.97	140.74	95.029	76.369	-0.545805
	11.99	140.91	94.917	76.278	-0.54454
	12.01	141.07	94.804	76.188	-0.543875
	12.02	141.24	94.692	76.098	-0.542837
	12.04	141.4	94.58	76.007	-0.541995
	12.06	141.57	94.468	75.917	-0.541533
	12.07	141.74	94.356	75.827	-0.540316
	12.09	141.9	94.244	75.738	-0.540076
	12.11	142.07	94.133	75.648	-0.540668
	12.12	142.24	94.02	75.558	-0.542221
	12.14	142.4	93.908	75.467	-0.544443
	12.16	142.57	93.795	75.377	-0.546328
	12.17	142.74	93.681	75.285	-0.548998
	12.19	142.9	93.568	75.194	-0.552099
	12.21	143.07	93.453	75.102	-0.553432
	12.22	143.23	93.338	75.009	-0.553592
	12.24	143.4	93.224	74.918	-0.553322
	12.26	143.57	93.109	74.826	-0.553129
	12.27	143.73	92.994	74.733	-0.554862
	12.29	143.9	92.88	74.641	-0.555078
	12.31	144.07	92.764	74.548	-0.555095
	12.32	144.23	92.65	74.456	-0.556045
	12.34	144.4	92.535	74.364	-0.557601
	12.36	144.57	92.419	74.271	-0.561121
	12.37	144.73	92.303	74.177	-0.564716
	12.39	144.9	92.185	74.083	-0.568159
	12.41	145.06	92.067	73.988	-0.568779
	12.42	145.23	91.949	73.893	-0.56769
	12.44	145.4	91.832	73.799	-0.566553
	12.46	145.56	91.715	73.705	-0.570124
	12.47	145.73	91.597	73.611	-0.580586
	12.49	145.9	91.476	73.513	-0.592021
	12.51	146.06	91.351	73.412	-0.598836
	12.52	146.23	91.226	73.312	-0.599107
	12.54	146.4	91.103	73.213	-0.596629
	12.56	146.56	90.98	73.114	-0.596036
	12.57	146.73	90.856	73.015	-0.597209
	12.59	146.89	90.733	72.916	-0.597434
	12.61	147.06	90.609	72.816	-0.595933
	12.62	147.23	90.486	72.718	-0.595589
	12.64	147.39	90.364	72.619	-0.596075
	12.66	147.56	90.24	72.52	-0.597152
	12.67	147.72	90.116	72.42	-0.59845
	12.69	147.89	89.993	72.321	-0.599093
	12.71	148.06	89.869	72.221	-0.603347
	12.72	148.22	89.744	72.121	-0.612031
	12.74	148.39	89.616	72.019	-0.619555
	12.76	148.56	89.485	71.913	-0.623546
	12.77	148.72	89.356	71.81	-0.622845
	12.79	148.89	89.228	71.707	-0.618842
	12.81	149.06	89.1	71.604	-0.617109
	12.82	149.22	88.973	71.501	-0.615618
	12.84	149.39	88.845	71.399	-0.615498
	12.86	149.55	88.719	71.297	-0.616344
	12.87	149.72	88.591	71.194	-0.617465
	12.89	149.89	88.463	71.092	-0.618326
	12.91	150.05	88.335	70.989	-0.619355
	12.92	150.22	88.207	70.886	-0.620507
	12.94	150.38	88.078	70.782	-0.620985
	12.96	150.55	87.95	70.679	-0.621431
	12.97	150.72	87.821	70.576	-0.620777
	12.99	150.88	87.693	70.473	-0.621223
	13.01	151.05	87.564	70.369	-0.622284
	13.02	151.22	87.435	70.266	-0.624576
	13.04	151.38	87.306	70.162	-0.627084
	13.06	151.55	87.175	70.057	-0.628628
	13.07	151.72	87.045	69.952	-0.628913
	13.09	151.88	86.915	69.847	-0.628778
	13.11	152.05	86.785	69.743	-0.629454
	13.12	152.22	86.654	69.638	-0.630859
	13.14	152.38	86.523	69.533	-0.631919
	13.16	152.55	86.392	69.427	-0.632686
	13.17	152.71	86.261	69.322	-0.632464
	13.19	152.88	86.13	69.217	-0.631483
	13.21	153.05	85.999	69.112	-0.63036
	13.22	153.21	85.869	69.007	-0.628635
	13.24	153.38	85.739	68.903	-0.627826
	13.26	153.55	85.609	68.798	-0.629475
	13.27	153.71	85.479	68.694	-0.63236
	13.29	153.88	85.347	68.588	-0.634826
	13.31	154.05	85.215	68.482	-0.635899
	13.32	154.21	85.084	68.376	-0.63427
	13.34	154.38	84.952	68.27	-0.633155
	13.36	154.55	84.822	68.165	-0.632777
	13.37	154.71	84.691	68.06	-0.632264
	13.39	154.88	84.559	67.955	-0.632749
	13.41	155.05	84.429	67.849	-0.632639
	13.42	155.21	84.297	67.744	-0.632463
	13.44	155.38	84.166	67.638	-0.6332
	13.46	155.54	84.035	67.533	-0.633752
	13.47	155.71	83.903	67.427	-0.634395
	13.49	155.88	83.772	67.322	-0.634634
	13.51	156.04	83.64	67.216	-0.63467
	13.52	156.21	83.509	67.11	-0.634264
	13.54	156.38	83.377	67.005	-0.633356
	13.56	156.54	83.246	66.899	-0.631378
	13.57	156.71	83.116	66.794	-0.630122
	13.59	156.88	82.986	66.69	-0.630036
	13.61	157.04	82.855	66.585	-0.630521
	13.62	157.21	82.724	66.479	-0.63029
	13.64	157.38	82.593	66.374	-0.62824
	13.66	157.54	82.463	66.27	-0.626731
	13.67	157.71	82.333	66.166	-0.625782
	13.69	157.88	82.203	66.061	-0.626605
	13.71	158.04	82.073	65.957	-0.627483
	13.72	158.21	81.943	65.852	-0.626795
	13.74	158.38	81.813	65.747	-0.625094
	13.76	158.54	81.684	65.644	-0.622214
	13.77	158.71	81.555	65.54	-0.620092
	13.79	158.88	81.427	65.437	-0.618686
	13.81	159.04	81.298	65.334	-0.616655
	13.82	159.21	81.17	65.231	-0.615379
	13.84	159.38	81.043	65.129	-0.612382
	13.86	159.54	80.915	65.026	-0.609613
	13.87	159.71	80.79	64.925	-0.60727
	13.89	159.88	80.664	64.824	-0.604335
	13.91	160.05	80.538	64.723	-0.60294
	13.92	160.21	80.414	64.623	-0.598167
	13.94	160.38	80.289	64.523	-0.593602
	13.96	160.55	80.168	64.425	-0.589729
	13.97	160.71	80.045	64.327	-0.585777
	13.99	160.88	79.923	64.229	-0.583514
	14.01	161.05	79.803	64.132	-0.578184
	14.02	161.21	79.682	64.035	-0.571929
	14.04	161.38	79.564	63.94	-0.565888
	14.06	161.55	79.447	63.846	-0.559237
	14.07	161.72	79.331	63.753	-0.552457
	14.09	161.88	79.217	63.661	-0.545592
	14.11	162.05	79.105	63.571	-0.539159
	14.12	162.22	78.993	63.481	-0.533622
	14.14	162.39	78.882	63.392	-0.52865
	14.16	162.55	78.773	63.304	-0.523207
	14.17	162.72	78.664	63.217	-0.517187
	14.19	162.89	78.557	63.131	-0.511401
	14.21	163.05	78.451	63.046	-0.505956
	14.22	163.22	78.346	62.961	-0.501153
	14.24	163.39	78.242	62.878	-0.497383
	14.26	163.56	78.139	62.795	-0.49397
	14.27	163.72	78.037	62.713	-0.490449
	14.29	163.89	77.935	62.631	-0.486387
	14.31	164.06	77.834	62.55	-0.482003
	14.32	164.23	77.734	62.47	-0.477327
	14.34	164.39	77.636	62.39	-0.472551
	14.36	164.56	77.538	62.312	-0.468034
	14.37	164.73	77.442	62.235	-0.463111
	14.39	164.89	77.346	62.157	-0.458075
	14.41	165.06	77.251	62.081	-0.453168
	14.42	165.23	77.158	62.006	-0.447964
	14.44	165.39	77.065	61.932	-0.443803
	14.46	165.56	76.974	61.858	-0.439729
	14.47	165.73	76.883	61.785	-0.435763
	14.49	165.89	76.793	61.713	-0.431199
	14.51	166.06	76.703	61.641	-0.426543
	14.52	166.23	76.616	61.571	-0.420685
	14.54	166.4	76.528	61.5	-0.415056
	14.56	166.56	76.443	61.432	-0.410532
	14.57	166.73	76.359	61.364	-0.407428
	14.59	166.9	76.274	61.297	-0.405517
	14.61	167.06	76.19	61.229	-0.402343
	14.62	167.23	76.107	61.162	-0.399276
	14.64	167.4	76.025	61.096	-0.395617
	14.66	167.56	75.943	61.03	-0.392841
	14.67	167.73	75.862	60.965	-0.389095
	14.69	167.9	75.781	60.9	-0.384841
	14.71	168.06	75.702	60.837	-0.379721
	14.72	168.23	75.624	60.774	-0.373132
	14.74	168.4	75.547	60.712	-0.366469
	14.76	168.56	75.472	60.652	-0.359519
	14.77	168.73	75.398	60.592	-0.353257
	14.79	168.9	75.325	60.534	-0.347144
	14.81	169.06	75.254	60.476	-0.340947
	14.82	169.23	75.184	60.42	-0.335295
	14.84	169.4	75.115	60.365	-0.329711
	14.86	169.56	75.046	60.31	-0.325432
	14.87	169.73	74.98	60.256	-0.320511
	14.89	169.9	74.913	60.203	-0.314765
	14.91	170.06	74.849	60.151	-0.309225
	14.92	170.23	74.785	60.1	-0.303189
	14.94	170.4	74.723	60.05	-0.298152
	14.96	170.56	74.661	60	-0.292821
	14.97	170.73	74.601	59.952	-0.287413
	14.99	170.9	74.542	59.905	-0.282179
	15.01	171.06	74.484	59.858	-0.277631
	15.02	171.23	74.427	59.812	-0.27316
	15.04	171.4	74.371	59.767	-0.268069
	15.06	171.57	74.316	59.722	-0.262789
	15.07	171.73	74.262	59.679	-0.257619
	15.09	171.9	74.209	59.637	-0.252099
	15.11	172.07	74.157	59.595	-0.245527
	15.12	172.23	74.106	59.554	-0.240959
	15.14	172.4	74.058	59.515	-0.237663
	15.16	172.57	74.008	59.475	-0.235217
	15.17	172.73	73.959	59.436	-0.232615
	15.19	172.9	73.912	59.398	-0.228021
	15.21	173.07	73.865	59.36	-0.223908
	15.22	173.23	73.819	59.323	-0.219776
	15.24	173.4	73.774	59.287	-0.215681
	15.26	173.57	73.73	59.252	-0.21092
	15.27	173.73	73.686	59.217	-0.206627
	15.29	173.9	73.644	59.183	-0.202928
	15.31	174.06	73.602	59.149	-0.198522
	15.32	174.23	73.561	59.116	-0.194325
	15.34	174.4	73.522	59.084	-0.190221
	15.36	174.57	73.483	59.053	-0.185982
	15.37	174.73	73.444	59.022	-0.183181
	15.39	174.9	73.407	58.992	-0.180442
	15.41	175.07	73.37	58.962	-0.177303
	15.42	175.23	73.333	58.933	-0.17407
	15.44	175.4	73.297	58.904	-0.170151
	15.46	175.57	73.262	58.876	-0.166438
	15.47	175.73	73.228	58.848	-0.162994
	15.49	175.9	73.195	58.821	-0.159911
	15.51	176.07	73.162	58.795	-0.157486
	15.52	176.23	73.129	58.769	-0.15519
	15.54	176.4	73.097	58.743	-0.152786
	15.56	176.57	73.066	58.718	-0.150046
	15.57	176.74	73.035	58.693	-0.146126
	15.59	176.9	73.005	58.669	-0.142708
	15.61	177.07	72.976	58.646	-0.141154
	15.62	177.24	72.947	58.623	-0.139968
	15.64	177.4	72.917	58.599	-0.139056
	15.66	177.57	72.889	58.576	-0.136503
	15.67	177.74	72.861	58.553	-0.132359
	15.69	177.9	72.834	58.532	-0.129553
	15.71	178.07	72.807	58.51	-0.127073
	15.72	178.24	72.781	58.489	-0.124381
	15.74	178.4	72.755	58.468	-0.121185
	15.76	178.57	72.731	58.449	-0.118375
	15.77	178.74	72.707	58.429	-0.115788
	15.79	178.9	72.683	58.41	-0.114229
	15.81	179.07	72.659	58.391	-0.111958
	15.82	179.24	72.636	58.373	-0.109668
	15.84	179.4	72.614	58.355	-0.107562
	15.86	179.57	72.592	58.337	-0.105311
	15.87	179.74	72.57	58.32	-0.103292
	15.89	179.9	72.549	58.303	-0.100613
	15.91	180.07	72.529	58.286	-0.0987932
	15.92	180.23	72.508	58.27	-0.0962798
	15.94	180.4	72.488	58.254	-0.0941108
	15.96	180.57	72.47	58.239	-0.0917108
	15.97	180.73	72.451	58.224	-0.0889466
	15.99	180.9	72.432	58.209	-0.0879146
	16.01	181.07	72.415	58.195	-0.0866186
	16.02	181.23	72.396	58.18	-0.0841532
	16.04	181.4	72.379	58.166	-0.0811295
	16.06	181.57	72.363	58.153	-0.0795732
	16.07	181.74	72.347	58.14	-0.0791376
	16.09	181.9	72.329	58.126	-0.0762146
	16.11	182.07	72.313	58.113	-0.0728246
	16.12	182.24	72.3	58.103	-0.0691181
	16.14	182.4	72.286	58.091	-0.0692801
	16.16	182.57	72.271	58.079	-0.0692374
	16.17	182.74	72.256	58.067	-0.0640981
	16.19	182.91	72.243	58.057	-0.0609187
	16.21	183.07	72.233	58.049	-0.0584861
	16.22	183.24	72.219	58.038	-0.0576441
	16.24	183.41	72.207	58.028	-0.0571682
	16.26	183.57	72.196	58.019	-0.053957
	16.27	183.74	72.185	58.01	-0.0532227
	16.29	183.91	72.174	58.002	-0.052276
	16.31	184.07	72.163	57.992	-0.0498194
	16.32	184.24	72.153	57.985	-0.0475404
	16.34	184.41	72.144	57.977	-0.0442944
	16.36	184.57	72.134	57.97	-0.0412129
	16.37	184.74	72.126	57.963	-0.0372423
	16.39	184.91	72.119	57.957	-0.0339583
	16.41	185.08	72.113	57.952	-0.0323631
	16.42	185.24	72.106	57.947	-0.032395
	16.44	185.41	72.099	57.941	-0.0324738
	16.46	185.58	72.092	57.936	-0.0302178
	16.47	185.75	72.086	57.93	-0.0258748
	16.49	185.91	72.081	57.927	-0.0226284
	16.51	186.08	72.078	57.924	-0.0209731
	16.52	186.25	72.073	57.92	-0.0207091
	16.54	186.42	72.068	57.916	-0.019816
	16.56	186.59	72.064	57.913	-0.0176314
	16.57	186.75	72.061	57.911	-0.0163316
	16.59	186.92	72.058	57.908	-0.0157868
	16.61	187.09	72.054	57.905	-0.0169197
	16.62	187.26	72.051	57.903	-0.0184104
	16.64	187.43	72.047	57.899	-0.0193381
	16.66	187.6	72.042	57.895	-0.0202418
	16.67	187.76	72.038	57.892	-0.0205453
	16.69	187.93	72.034	57.889	-0.0235788
	16.71	188.1	72.029	57.885	-0.0276901
	16.72	188.27	72.022	57.879	-0.0302813
	16.74	188.44	72.015	57.874	-0.0322792
	16.76	188.61	72.009	57.869	-0.0343533
	16.77	188.78	72.002	57.863	-0.0400318
	16.79	188.95	71.993	57.856	-0.0435066
	16.81	189.12	71.981	57.846	-0.0452951
	16.82	189.29	71.973	57.84	-0.0459875
	16.84	189.45	71.964	57.832	-0.0477034
	16.86	189.62	71.953	57.824	-0.0542269
	16.87	189.79	71.942	57.815	-0.0591003
	16.89	189.96	71.928	57.804	-0.0616126
	16.91	190.12	71.915	57.793	-0.063871
	16.92	190.29	71.903	57.783	-0.0652902
	16.94	190.46	71.888	57.771	-0.0692549
	16.96	190.62	71.874	57.76	-0.0753551
	16.97	190.79	71.857	57.747	-0.0820991
	16.99	190.96	71.839	57.732	-0.0863697
	17.01	191.13	71.82	57.716	-0.0907125
	17.02	191.29	71.803	57.703	-0.0944946
	17.04	191.46	71.781	57.686	-0.0993949
	17.06	191.63	71.76	57.669	-0.106548
	17.07	191.8	71.737	57.65	-0.110034
	17.09	191.96	71.714	57.631	-0.115452
	17.11	192.13	71.69	57.612	-0.121188
	17.12	192.3	71.664	57.591	-0.1258
	17.14	192.46	71.636	57.569	-0.131819
	17.16	192.63	71.61	57.548	-0.136333
	17.17	192.8	71.58	57.524	-0.142946
	17.19	192.96	71.551	57.5	-0.152519
	17.21	193.13	71.518	57.474	-0.159895
	17.22	193.3	71.483	57.446	-0.165434
	17.24	193.46	71.448	57.418	-0.170134
	17.26	193.63	71.414	57.391	-0.175084
	17.27	193.8	71.376	57.36	-0.18147
	17.29	193.96	71.338	57.329	-0.189105
	17.31	194.13	71.298	57.298	-0.193549
	17.32	194.3	71.257	57.264	-0.200934
	17.34	194.46	71.216	57.232	-0.20939
	17.36	194.63	71.171	57.195	-0.21785
	17.37	194.8	71.125	57.158	-0.228212
	17.39	194.96	71.077	57.12	-0.236121
	17.41	195.13	71.026	57.079	-0.245469
	17.42	195.3	70.975	57.037	-0.256963
	17.44	195.46	70.921	56.994	-0.267295
	17.46	195.63	70.863	56.948	-0.274822
	17.47	195.8	70.805	56.901	-0.28194
	17.49	195.96	70.747	56.855	-0.29014
	17.51	196.13	70.686	56.805	-0.302427
	17.52	196.3	70.621	56.753	-0.317427
	17.54	196.46	70.554	56.699	-0.329247
	17.56	196.63	70.483	56.643	-0.339219
	17.57	196.8	70.412	56.585	-0.347204
	17.59	196.97	70.339	56.527	-0.353796
	17.61	197.13	70.265	56.467	-0.359298
	17.62	197.3	70.19	56.407	-0.364562
	17.64	197.47	70.114	56.346	-0.369416
	17.66	197.63	70.037	56.284	-0.373558
	17.67	197.8	69.959	56.221	-0.378414
	17.69	197.96	69.881	56.158	-0.382271
	17.71	198.13	69.801	56.094	-0.38511
	17.72	198.3	69.72	56.03	-0.387776
[truncated: 3,609 more rows]

## Sheet: Supp Fig 1d
Supp Fig 1d	Filename	Ink2
[truncated: 4,722 more rows]

[truncated: 3 more sheets: Fig 2b, Fig 2d, Fig 2a]
